# Supplementary material for: Dynamic Changes of Brain Cilia Transcriptomes across the Human Lifespan
Source: Int J Mol Sci. 2021 Sep 27;22(19):10387. doi: 10.3390/ijms221910387 (PMC8509004; doi:10.3390/ijms221910387)
Supplement: Supplementary file 1 [file ijms-22-10387-s001.zip]

Archive with 4 entries (4 files):
- Chen et al, Revised Table S2.xlsx
- Chen et al- Revised Supplemental Figures 2nd revision.pdf
- Chen et al- Supplementary Material Titles and Legends.pdf
- Chen et al- Table S1.xlsx
