# Supplementary material for: Dynamic Changes of Brain Cilia Transcriptomes across the Human Lifespan
Source: Int J Mol Sci. 2021 Sep 27;22(19):10387. doi: 10.3390/ijms221910387 (PMC8509004; doi:10.3390/ijms221910387)
Supplement: Supplementary file 1 [file ijms-22-10387-s001.zip › Chen et al, Revised Table S2.xlsx]

## Sheet: Linear Regression
Amy					ACC					Cer					DLPC					Hipp					ITC					MTh					OFC					PAC					PMC
genes	age_coefficient	coef_pval	FDR		genes	age_coefficient	coef_pval	FDR		genes	age_coefficient	coef_pval	FDR		genes	age_coefficient	coef_pval	FDR		genes	age_coefficient	coef_pval	FDR		genes	age_coefficient	coef_pval	FDR		genes	age_coefficient	coef_pval	FDR		genes	age_coefficient	coef_pval	FDR		genes	age_coefficient	coef_pval	FDR		genes	age_coefficient	coef_pval	FDR
TTC8	0.0856874	0.000385192	0.101323		MYO7A	0.0110702	0.000408332	0.178521		TMEM177	0.0738797	0.000303547	0.0511949		MYO15A	0.0112641	9.59e-07	0.000426755		IFT27	0.0424224	0.00145422	0.445414		MYO7A	0.0161455	3.89e-06	0.00173105		RTTN	0.0345401	0.000426356	0.187766		CNGB1	0.036667	1.72176e-06	0.000766185		MYO15A	0.0131671	2.49e-05	0.0110805		TTC30B	-0.0211056	0.000115313	0.033359
PTPDC1	0.0617321	0.000455386	0.101323		RTTN	0.020735	0.000982249	0.178521		MYO15A	0.00942335	0.000396321	0.0511949		CLGN	0.0288735	6.38e-06	0.00141955		MYO15A	0.00566151	0.00210475	0.445414		CNGB1	0.0330003	0.000137284	0.0305457		STX3	0.0238178	0.000843892	0.187766		MYO15A	0.0152574	1.44996e-05	0.00322616		MYO7A	0.0122561	0.000149909	0.0333548		DNAH9	0.00605006	0.000149928	0.033359
MC4R	0.0330828	0.0025821	0.363683		MYO15A	0.0118208	0.00125667	0.178521		C9orf171	0.0294571	0.000453782	0.0511949		SPEF2	0.0147811	1.47e-05	0.0021805		PDZD7	0.0386708	0.00547972	0.445414		MYO15A	0.00915874	0.000329117	0.0334159		DNAH1	0.0206352	0.00187585	0.271806		DNAH6	0.0110076	4.20337e-05	0.00487736		SLC47A2	0.00217285	0.000229112	0.0339849		WDR1	-0.338347	0.000348997	0.0461029
BIRC5	-0.0138842	0.00326906	0.363683		TRANK1	0.102216	0.0024519	0.178521		CLGN	0.0750929	0.000460179	0.0511949		SNAP25	17.7469	4.69e-05	0.00521762		EVC2	-0.0049293	0.00735212	0.445414		WDR52	0.0263596	0.000346137	0.0334159		PTPDC1	0.0429487	0.00432905	0.271806		MYO7A	0.0169911	4.38414e-05	0.00487736		WDR16	0.0310309	0.000640803	0.0699237		MYO15A	0.0166505	0.000472517	0.0461029
CCDC28B	-0.102005	0.0049653	0.375202		WDR52	0.0259191	0.00298498	0.178521		RABL2B	0.0265288	0.00102176	0.0849293		MYO7A	0.0099014	0.000152525	0.0125696		MAPRE1	-0.345524	0.00742512	0.445414		SNAP25	16.6854	0.000375459	0.0334159		C9orf174	0.0103207	0.0045121	0.271806		WDR52	0.0220535	8.37607e-05	0.0074547		TULP2	0.00786583	0.00078566	0.0699237		CLGN	0.0248904	0.000523901	0.0461029
TRANK1	0.0515248	0.00632131	0.375202		TUBB2B	-3.22694	0.00331361	0.178521		FAM161A	-0.0118934	0.00125903	0.0849293		AK7	0.0127982	0.000169478	0.0125696		SNAP25	13.5029	0.0079844	0.445414		WDR16	0.0306735	0.000755438	0.0560283		BBS1	0.085143	0.00473927	0.271806		TULP2	0.00986124	0.000249608	0.0185126		WDR1	-0.294003	0.00200007	0.139235		WDR16	0.0315413	0.000671968	0.0461029
TUBE1	0.0818583	0.00797875	0.375202		WDR66	0.00713737	0.00404438	0.178521		MC4R	0.0075772	0.00140873	0.0849293		TUBGCP5	0.0776833	0.00026396	0.0167803		TULP2	0.00226646	0.0085285	0.445414		CCDC28B	-0.145791	0.00182534	0.116039		TTLL3	0.0452759	0.00542541	0.271806		TSC1	0.174093	0.000292212	0.0185764		MAPRE1	-0.481827	0.0024587	0.139235		MAPRE1	-0.538943	0.000725214	0.0461029
C2orf71	0.00133145	0.0124243	0.375202		SNAP25	13.705	0.00414402	0.178521		TULP2	0.00618132	0.00152682	0.0849293		TULP2	0.00745835	0.000413658	0.0230097		KIF7	-0.0215333	0.00973611	0.445414		DNAH1	0.0216629	0.00293746	0.162801		FBLN2	-0.0726073	0.00572339	0.271806		SNAP25	16.2592	0.000503426	0.0280031		SUFU	-0.0375036	0.00277189	0.139235		RP2	-0.0586012	0.00114834	0.0572732
RP2	-0.0361379	0.0125445	0.375202		WDR16	0.02572	0.00442979	0.178521		WDR52	-0.019546	0.00341788	0.156882		WDR52	0.0175212	0.000680945	0.0323739		TUBE1	0.0610401	0.00975267	0.445414		TRAPPC10	0.0836523	0.0032926	0.162801		ECHS1	-0.841842	0.00597146	0.271806		WDR16	0.0287103	0.000704142	0.0334193		EXOC3	0.161197	0.00343566	0.139235		SUFU	-0.0554459	0.00134068	0.0572732
TTK	-0.00354752	0.0144209	0.375202		CCDC28B	-0.122387	0.00445079	0.178521		PARD3	-0.0287791	0.00352543	0.156882		CNGB1	0.024736	0.000727503	0.0323739		C1orf192	-0.210884	0.0100093	0.445414		TUBB2B	-3.36387	0.00370787	0.165		TRANK1	0.0486615	0.00611897	0.271806		CEP72	0.273816	0.000848739	0.0334193		TTC29	0.00496297	0.00352064	0.139235		CTNNB1	-0.428583	0.00140645	0.0572732
C8orf47	0.0199325	0.0147843	0.375202		TUBGCP5	0.0690573	0.00486782	0.178521		GLI1	-0.0285828	0.00435769	0.165939		PPIL6	0.0272155	0.000838269	0.0339118		TUBB2B	-1.85263	0.0130454	0.486611		AK5	1.20337	0.00439085	0.176783		ZMYND12	0.0257336	0.00691698	0.271806		TUBGCP5	0.0713819	0.000859789	0.0334193		PDGFRA	-0.526449	0.00374819	0.139235		PDZD7	0.0686962	0.00141574	0.0572732
TUBB2B	-1.66882	0.0162857	0.375202		TULP2	0.00812182	0.00567496	0.178521		ADCY3	0.120848	0.00547081	0.165939		WDR16	0.0286322	0.00100528	0.037279		CCDC28B	-0.0906556	0.0146719	0.486611		MAPRE1	-0.384961	0.0050795	0.176783		CCDC28B	-0.141503	0.0073875	0.271806		AK7	0.00948201	0.000901195	0.0334193		DNAH9	0.00382804	0.00376262	0.139235		RFX3	-0.0576153	0.00187522	0.0634553
GPR161	-0.0209776	0.0163728	0.375202		DNAH6	0.0112098	0.00580894	0.178521		GLI2	-0.0141424	0.00583734	0.165939		GPR83	0.0566017	0.00165383	0.056612		TTC8	0.0633915	0.0149262	0.486611		TUBGCP5	0.0487893	0.00516446	0.176783		GAS8	0.102019	0.0079404	0.271806		MAPRE1	-0.43323	0.00103238	0.035339		IFT172	0.0598498	0.00406752	0.139235		TULP2	0.00864746	0.00194835	0.0634553
RTTN	0.0168843	0.0167032	0.375202		CLGN	0.0230241	0.00677726	0.178521		GLI3	-0.0116393	0.00584725	0.165939		CEP19	0.0518855	0.00186996	0.0579121		AHI1	0.063339	0.0153091	0.486611		TULP2	0.00400324	0.00680425	0.216278		WDR1	-0.198509	0.0100212	0.303301		HTT	0.187226	0.00144339	0.0416879		FBLN2	-0.615775	0.00522819	0.150308		RILPL2	-0.117285	0.00199635	0.0634553
TMEM17	0.045167	0.0169706	0.375202		AK7	0.0117932	0.00680224	0.178521		TUBB2B	-1.91367	0.00611199	0.165939		TTC8	0.0726677	0.00195209	0.0579121		STX3	0.0266547	0.0165872	0.492087		DNAH6	0.00907534	0.00730773	0.216796		CRB1	-0.0179269	0.0102236	0.303301		AHI1	0.114876	0.00145204	0.0416879		CDK1	-0.0199212	0.00579951	0.150308		RP1	-0.00271605	0.00233318	0.0692176
OFD1	0.0342661	0.0174134	0.375202		C7orf63	0.0154094	0.00710162	0.178521		RABL2A	0.0150881	0.00627486	0.165939		LZTFL1	0.11237	0.0030005	0.0797491		RABL2A	0.0309685	0.0180789	0.50282		CDK1	-0.0173415	0.00779953	0.216924		PKD2	0.0391818	0.0115838	0.318171		TUBB2B	-3.96899	0.00149889	0.0416879		DNAH1	0.0346249	0.0061608	0.150308		RABL2A	0.0385051	0.00271669	0.075558
TULP2	0.00301869	0.0175071	0.375202		TSC1	0.15789	0.00718527	0.178521		MAPRE1	-0.291386	0.00698277	0.165939		TTC21B	0.0503475	0.00321929	0.0797491		RP1	-0.0012478	0.021091	0.552089		DNAH11	-0.00671655	0.00951245	0.249002		PTGER4	0.00482154	0.012697	0.318171		CCDC28B	-0.166533	0.00175074	0.0439709		RILPL2	-0.108633	0.00650725	0.150308		SNAP25	17.2192	0.00310159	0.0811887
RABL2A	0.0245468	0.0178077	0.375202		AHI1	0.12585	0.00722109	0.178521		KIF7	-0.0186737	0.00705951	0.165939		MNS1	0.0125468	0.00329029	0.0797491		FBLN2	-0.106217	0.0225473	0.557418		TRANK1	0.0461289	0.0114935	0.279991		MYO7A	0.00824806	0.0129399	0.318171		TRAPPC10	0.0976098	0.0017786	0.0439709		TUBB2B	-3.44165	0.00709668	0.150308		EXOC3	0.151364	0.00347501	0.08591
NGFR	0.0863091	0.0184477	0.375202		DNAH1	0.0463722	0.00799729	0.186651		DISC1	-0.00672738	0.00708503	0.165939		TTC26	0.0105503	0.00357228	0.0797491		OFD1	0.0272693	0.0259776	0.580992		PTPDC1	0.0304888	0.0119547	0.279991		RAB3IP	0.094031	0.0135848	0.318171		PDE6D	-0.182651	0.00198784	0.0465572		USH1C	0.0528257	0.00715347	0.150308		AHI1	0.0889357	0.0037768	0.0884567
RAB8A	-0.116089	0.0188066	0.375202		NPY2R	0.0179425	0.00878705	0.186651		DNAH5	-0.00226359	0.00930542	0.207046		DNAH9	0.00441864	0.00358423	0.0797491		TTLL3	0.0509921	0.0267325	0.580992		BIRC5	-0.013699	0.0135768	0.30061		TUBB2B	-2.04261	0.0146608	0.319907		TRANK1	0.118596	0.00234745	0.0500404		CCDC164	0.011144	0.00722885	0.150308		PPP1CC	-0.152086	0.0043688	0.0972058
SNAP25	8.05927	0.0199406	0.375202		TTC8	0.102367	0.00911832	0.186651		USH1C	0.0127508	0.0103584	0.219499		TSC1	0.154959	0.00381051	0.0807464		RP2	-0.0450429	0.0274176	0.580992		WDR1	-0.1828	0.0146633	0.30061		NEK2	-0.00253233	0.0159088	0.319907		IFT172	0.0973818	0.00236146	0.0500404		TRANK1	0.079649	0.0073438	0.150308		CCDC164	0.0104329	0.00475732	0.100548
TUBGCP5	0.0315614	0.021546	0.375202		CCDC39	0.0269774	0.00985847	0.186651		ORC1	-0.010026	0.0109127	0.220735		DNAH6	0.00909415	0.00440584	0.0891181		ROPN1L	-0.0806889	0.030368	0.582986		GPR83	0.0577762	0.0152078	0.30061		CEP72	0.124699	0.0165157	0.319907		PKD1	0.252516	0.00270713	0.0542356		BBS1	0.068083	0.00743098	0.150308		CEP19	0.0451653	0.00497092	0.100548
MYO15A	0.00428647	0.0229672	0.375202		TTLL3	0.0509284	0.0106339	0.186651		PPIL6	0.0191326	0.0125416	0.242652		IQCB1	0.0511045	0.00480004	0.0928704		PDGFRA	-0.468142	0.0313261	0.582986		DRD5	0.0565433	0.0158287	0.30061		SYNE2	0.0125597	0.01731	0.319907		TTBK2	0.108162	0.00280319	0.0542356		RIBC2	0.00341432	0.00824893	0.156502		RAB8A	-0.101991	0.00629401	0.121775
PDGFRA	-0.683655	0.0231354	0.375202		STAT6	0.0773002	0.0107043	0.186651		GPAM	-0.0233409	0.0134192	0.248814		TUBGCP3	0.0528192	0.0053143	0.0953014		TRANK1	0.0521655	0.0317459	0.582986		DNAH2	0.0034716	0.0166392	0.30061		MYO15A	0.00945402	0.0179057	0.319907		WDR66	0.00369305	0.00302085	0.0560117		ROPN1L	0.0163771	0.00844055	0.156502		DNAH6	0.00553079	0.00675791	0.125303
CDK1	-0.0133037	0.0234011	0.375202		CNGB1	0.0523332	0.0109878	0.186651		TEKT3	0.00450259	0.0140658	0.250371		AK5	1.15488	0.00535717	0.0953014		TEKT1	-0.0538764	0.0341601	0.582986		EXOC6B	0.122173	0.0175149	0.30061		EXOC6B	0.114092	0.0181431	0.319907		TTC21B	0.0385882	0.00337592	0.0570641		RP2	-0.0372957	0.00908664	0.157975		PDGFRA	-0.625141	0.00720584	0.128264
FEZ1	0.727549	0.0237378	0.375202		WDR19	0.0676798	0.0110928	0.186651		IFT81	-0.0186224	0.0178495	0.268962		BBS1	0.117184	0.00556817	0.0953014		RABL2B	0.0294798	0.0367922	0.582986		PPP4C	-0.255578	0.018008	0.30061		TSC1	0.0638483	0.0186912	0.319907		DYNLT1	-0.108148	0.00340532	0.0570641		PDZD7	0.0589784	0.00923003	0.157975		PKD1	0.268343	0.00771187	0.131992
NPHP3	0.0375509	0.0237621	0.375202		STK36	0.0633028	0.0114575	0.186651		MYO6	-0.0917595	0.0179845	0.268962		TUBB2B	-3.33855	0.00604727	0.0972486		C9orf171	-0.0485012	0.0378147	0.582986		TTK	-0.00444231	0.0182393	0.30061		USH1C	0.0627441	0.0215814	0.343092		STAT6	0.0994003	0.00353886	0.0570641		DNAH6	0.00527514	0.00976713	0.160977		WDR52	0.0132288	0.00948069	0.154621
DYNC2LI1	0.0848692	0.0246945	0.375202		DNAH2	0.0101236	0.0117443	0.186651		NMUR1	0.0126002	0.0180391	0.268962		C8orf47	0.0147034	0.00627682	0.0972486		GPR161	-0.0147393	0.0390555	0.582986		RP2	-0.0333928	0.0206897	0.328819		TTK	-0.00288306	0.0215878	0.343092		DYNC1H1	0.992457	0.00359055	0.0570641		TTK	-0.00433806	0.0101717	0.161658		MYO7A	0.00782779	0.00972895	0.154621
DNAH11	-0.0113563	0.0254326	0.375202		TTC18	0.016135	0.0128153	0.195342		AHI1	0.0575012	0.0183611	0.268962		TRANK1	0.0715942	0.00646196	0.0972486		FOXJ1	-0.276063	0.0430356	0.582986		TSC1	0.0919506	0.0239724	0.342343		LRRC6	0.0105986	0.0266789	0.381095		TUBGCP4	0.156653	0.0046764	0.0697141		AHI1	0.0803734	0.0109093	0.166136		TUBGCP5	0.068334	0.0109475	0.167987
GPR83	0.0542353	0.0266006	0.375202		DNAH9	0.0038602	0.0133861	0.195342		SMO	-0.1024	0.0186986	0.268962		GALR3	-0.00437915	0.00683423	0.0972486		GAS8	0.0564085	0.043468	0.582986		AK7	0.00822706	0.0239801	0.342343		TRAPPC10	0.0546915	0.0270263	0.381095		USH1G	-0.000913452	0.00482207	0.0697141		SNAP25	15.3804	0.0115179	0.166136		RUVBL1	-0.0435186	0.0116563	0.172902
MAPRE1	-0.236409	0.0270945	0.375202		TMEM67	0.0204253	0.0138519	0.195342		SNAP25	9.25398	0.0187367	0.268962		FBLN2	-0.419211	0.00689886	0.0972486		RSPH1	-0.115859	0.044227	0.582986		IFT172	0.0439517	0.0243859	0.342343		WDR19	0.0202214	0.0273558	0.381095		SSNA1	-0.54822	0.00499612	0.0697141		DNAH11	-0.00772382	0.0115735	0.166136		CCDC28B	-0.13258	0.0124102	0.173519
USH1C	0.0376785	0.0274254	0.375202		GPR83	0.0598496	0.0140471	0.195342		CCDC28B	-0.182066	0.0244665	0.340237		ZMYND12	0.028113	0.00704499	0.0972486		TTK	-0.00310823	0.0467276	0.582986		PDGFRA	-0.419915	0.025298	0.342343		LRRC72	0.00120376	0.0282778	0.381095		TTC26	0.00876717	0.00501315	0.0697141		C8orf47	0.0148408	0.0123272	0.171425		KISS1R	0.00770408	0.0124859	0.173519
MITD1	0.023959	0.027824	0.375202		DNAAF1	0.0608792	0.0151549	0.201427		FOXJ1	-0.016636	0.0263246	0.340593		CCDC28B	-0.154582	0.00734819	0.0972486		STOML3	-0.058969	0.04701	0.582986		BBS1	0.0768693	0.0265801	0.342343		C8orf47	0.0104734	0.0287353	0.381095		SPEF2	0.0109638	0.00527878	0.0711836		PKD1	0.228132	0.0147973	0.199539		TUBB2B	-4.06618	0.0128677	0.173519
IFT80	0.0858945	0.0301187	0.380881		MAPRE1	-0.33989	0.0159863	0.201427		CC2D2A	-0.0167734	0.0269166	0.340593		WDR1	-0.277054	0.00743023	0.0972486		DISC1	-0.0142556	0.0487453	0.582986		NPY2R	0.0204997	0.0274869	0.342343		CNGA4	0.0099104	0.0291187	0.381095		PPP4C	-0.375128	0.00569615	0.0745526		PPP1CC	-0.148573	0.0160354	0.209875		TRANK1	0.107701	0.0146471	0.174042
BBS4	0.0745564	0.030421	0.380881		SPEF2	0.0152421	0.016068	0.201427		PTPDC1	0.0121256	0.028464	0.340593		IFT80	0.12014	0.0083417	0.106059		RUVBL1	-0.0610862	0.0488957	0.582986		PPP1CA	-0.293758	0.0276939	0.342343		DCDC2	0.00798325	0.0299738	0.381095		TUBGCP6	0.141051	0.00616431	0.0783747		SSTR3	0.0588456	0.0176896	0.218188		USH1G	-0.00134115	0.0146944	0.174042
TSC1	0.0701374	0.0313248	0.380881		INTU	0.0307718	0.0162952	0.201427		EVC	-0.0580678	0.0293374	0.340593		PTPDC1	0.0472327	0.0095212	0.113493		BIRC5	-0.0109983	0.0498783	0.582986		NMUR1	-0.00466971	0.028776	0.342343		PKD1	0.108826	0.0308782	0.381689		SLC47A2	0.00249813	0.00652046	0.0802314		DRD2	-0.0210892	0.0177794	0.218188		DNAH1	0.0470764	0.0149774	0.174042
GLIS2	-0.0979939	0.0323599	0.380881		WDR96	0.00741814	0.0168254	0.20236		USH2A	-0.000577559	0.0298255	0.340593		BBS7	0.101721	0.00956072	0.113493		GLIS2	-0.0688035	0.0524501	0.582986		DPYSL2	1.30514	0.0308063	0.342343		TUBGCP6	0.0636412	0.0321865	0.387108		CLGN	0.0288828	0.0071101	0.0802314		TUBB2A	-5.13404	0.0181415	0.218188		BBS10	-0.0954497	0.0156098	0.174042
PKHD1	0.000116769	0.0326793	0.380881		RP2	-0.0292393	0.0200939	0.23531		C16orf58	0.289289	0.030078	0.340593		STIL	0.0043618	0.00969152	0.113493		DYNC2LI1	0.0691102	0.0540271	0.582986		STAT6	0.0731034	0.0309985	0.342343		BIRC5	-0.00595103	0.034901	0.396429		TUBGCP3	0.0452019	0.00715349	0.0802314		RABL2A	0.0243482	0.0192733	0.225701		TUBGCP6	0.123217	0.0162805	0.174042
NPFFR1	0.0049695	0.0336809	0.380881		IFT172	0.0762299	0.0218783	0.249637		NEK8	-0.00481611	0.0304585	0.340593		TTC29	0.00316044	0.010978	0.125262		DNAH11	-0.00659037	0.0554734	0.582986		C9orf171	-0.00494268	0.0314264	0.342343		CDK1	-0.00578909	0.0357343	0.396429		WDR1	-0.288983	0.00740775	0.0802314		NPHP4	0.0171684	0.021428	0.231957		C7orf63	0.00716234	0.0163952	0.174042
CNGB1	0.0314144	0.0342365	0.380881		WDPCP	0.00576685	0.0232443	0.251371		CCDC41	-0.0137455	0.0306151	0.340593		AHI1	0.0740458	0.0112609	0.125278		BBS4	0.0713768	0.0555859	0.582986		CEP72	0.166282	0.0319456	0.342343		PPP4C	-0.244327	0.0358738	0.396429		CRB3	0.00379564	0.00745324	0.0802314		KIF7	-0.017965	0.0215277	0.231957		TTC30A	-0.0166527	0.0168547	0.174042
OCRL	0.138963	0.042944	0.4661		NPHP3	0.0412816	0.0240784	0.251371		GAS8	0.0550734	0.0324936	0.344128		KIF3A	0.422696	0.0117119	0.127117		CAPSL	-0.115372	0.0584147	0.582986		FBLN2	-0.234132	0.0321886	0.342343		TUBA1A	-7.90224	0.0365249	0.396429		SSTR3	0.0613622	0.00764465	0.0802314		WDR66	0.00267926	0.0218737	0.231957		DNAH11	-0.00779691	0.0169058	0.174042
TTLL3	0.0563544	0.0451566	0.478445		DNAH11	-0.006332	0.0244466	0.251371		NPY5R	-0.00138053	0.0337135	0.344128		RABL2B	0.0266238	0.0126107	0.128112		CCDC164	-0.0464014	0.0593825	0.582986		GALR2	-0.00331353	0.032311	0.342343		ADCY3	0.226046	0.037645	0.396813		CCDC39	0.0145942	0.00765923	0.0802314		ADCY3	0.120411	0.0218925	0.231957		ROPN1L	0.0200167	0.0169162	0.174042
DFNB31	0.0624429	0.0509562	0.508605		DYNLT1	-0.0925072	0.0248228	0.251371		DNAI2	0.000859324	0.0338201	0.344128		TRAPPC10	0.0828787	0.0128032	0.128112		C8orf47	0.0150716	0.0597794	0.582986		MCHR1	0.098188	0.0367907	0.366668		RFX3	-0.0109315	0.0383437	0.396813		DNAH9	0.00432291	0.0077527	0.0802314		TUBGCP6	0.1253	0.0231943	0.240034		RABL2B	0.0406948	0.0174886	0.174042
TIE1	-0.110462	0.0531377	0.508605		PTPDC1	0.0345151	0.0252276	0.251371		ARL13B	-0.0105436	0.0340261	0.344128		PPP4C	-0.348019	0.0128874	0.128112		DPYSL2	0.889372	0.0602644	0.582986		EXOC3	0.10153	0.0369313	0.366668		NPHP3	0.0238877	0.040802	0.409681		DNAH1	0.0567911	0.00803633	0.0812765		CNGB1	0.0083537	0.0247806	0.248872		DISC1	-0.0200154	0.0178316	0.174042
FBLN2	-0.261441	0.0531385	0.508605		WDR1	-0.281475	0.0254196	0.251371		ZMYND12	0.01619	0.0357431	0.353459		WDPCP	0.00795933	0.0129551	0.128112		RIBC2	-0.0159019	0.060981	0.582986		CLGN	0.0172665	0.0370788	0.366668		STK36	0.0286933	0.0414284	0.409681		DNAH11	-0.009235	0.00824584	0.0815422		SMO	-0.0579238	0.0251668	0.248872		ORC1	0.00334733	0.0179195	0.174042
AZI1	-0.0351424	0.0554285	0.508605		PPP4C	-0.260573	0.0262094	0.253548		DYNLT1	-0.137806	0.0382553	0.356916		DNAH1	0.0258988	0.0135851	0.130284		INTU	0.0235037	0.0619136	0.582986		HTT	0.130993	0.0409933	0.387819		PSMA6	-0.126713	0.0427429	0.410063		NPHP4	0.0192235	0.00883823	0.0855003		RUVBL1	-0.0434425	0.0264148	0.255534		SPEF2	0.00869087	0.0190187	0.174042
PPP4C	-0.182228	0.0557295	0.508605		EFHC1	0.0250281	0.0276219	0.259781		EVC2	-0.00283521	0.0401806	0.356916		IFT88	0.0225294	0.0137603	0.130284		CLRN1	0.000250481	0.0648044	0.582986		PARD6A	-0.348344	0.0422574	0.387819		INTU	0.0116451	0.04331	0.410063		C5orf42	0.0287466	0.0095093	0.0891634		DISC1	-0.0182389	0.0292585	0.272794		CNGB1	0.00934983	0.0193712	0.174042
WDR1	-0.192671	0.0572034	0.508605		HYDIN	0.0173163	0.0280213	0.259781		CRB3	0.00434459	0.0408792	0.356916		CCDC39	0.0136472	0.0142626	0.130835		TEX9	-0.00459306	0.0655316	0.582986		DYNLT1	-0.14027	0.0426091	0.387819		CAPSL	0.0132406	0.0460542	0.426961		TBC1D30	0.0522226	0.00961762	0.0891634		STAT6	0.0539708	0.0298154	0.272794		IFT172	0.0812679	0.0194677	0.174042
C7orf63	0.00628185	0.0644087	0.508605		AK5	1.02374	0.0298309	0.270914		FBLN2	-0.463975	0.0409951	0.356916		RILPL2	-0.0885242	0.0144066	0.130835		TSC1	0.0767133	0.0666311	0.582986		TUBA1A	-8.29738	0.0434656	0.387819		BBS5	0.0344915	0.0485583	0.439031		AK5	1.09603	0.00999522	0.0907729		CCDC28B	-0.131964	0.0304898	0.272794		FBLN2	-0.933396	0.0195323	0.174042
INTU	0.0260546	0.0653785	0.508605		OFD1	0.0286622	0.0306551	0.27283		IFT74	-0.0144402	0.0421693	0.356916		CEP41	0.0320692	0.0147125	0.130941		CRB1	-0.0275979	0.066855	0.582986		RP1	-0.00242529	0.0435752	0.387819		PPP1CA	-0.262621	0.0493293	0.439031		WDPCP	0.00555989	0.0107186	0.0953956		TUBGCP5	0.0583244	0.030651	0.272794		CCDC39	0.0151884	0.0197644	0.174042
ASPM	-0.00251304	0.0655027	0.508605		TUBGCP3	0.0408267	0.0314521	0.274435		TRIM32	0.146572	0.0428046	0.356916		STAT6	0.0711693	0.0154258	0.134598		IFT20	0.151488	0.0690589	0.582986		IFT43	-0.0486191	0.0461614	0.396381		CCDC39	0.00527991	0.0524668	0.456981		TIE1	-0.106993	0.011135	0.0971582		RABL2B	0.0270047	0.0331115	0.28332		WDR66	0.00354305	0.0200459	0.174042
BBS2	0.196688	0.0660961	0.508605		RABL2A	0.0284947	0.0320814	0.274542		PCDH15	-0.00163039	0.0435968	0.356916		LCA5	0.0168955	0.0169985	0.143785		DNAH1	0.0211624	0.0721318	0.582986		TUBGCP3	0.0311606	0.0463187	0.396381		EFHC1	0.0154678	0.0540696	0.456981		C1orf192	0.194924	0.0113541	0.0971648		MCHR1	0.0926803	0.0335351	0.28332		STAT6	0.0761359	0.0203375	0.174042
DNAH5	-0.00652611	0.0679506	0.508605		DRD2	-0.0110027	0.034974	0.29365		AZI1	-0.0702703	0.0438358	0.356916		OCRL	0.208078	0.0174052	0.143785		RSPH4A	-0.03206	0.0754261	0.582986		TIE1	-0.0645441	0.0483459	0.405923		IFT88	0.0243676	0.0552591	0.456981		CDK1	-0.0177048	0.0116737	0.0980148		BIRC5	-0.0165646	0.0337978	0.28332		TTC26	0.00638575	0.0212058	0.178049
SDCCAG8	-0.0370761	0.0692692	0.508605		TMEM138	0.0165917	0.0379176	0.312469		NT5C2	-0.0525664	0.0441624	0.356916		C2orf71	0.00200783	0.017448	0.143785		PPP4C	-0.126705	0.0795327	0.582986		FOXJ1	-0.00922456	0.0493628	0.406786		OFD1	0.0138315	0.0554538	0.456981		C7orf63	0.0076464	0.0122271	0.10076		GAS8	0.066452	0.0343803	0.28332		WDR60	0.0479739	0.0220399	0.178675
TPPP2	0.0134959	0.0739237	0.508605		SSNA1	-0.391202	0.0391649	0.314389		RPGRIP1	0.00148113	0.0443732	0.356916		MFSD10	-0.132225	0.0182092	0.146142		SMO	-0.0454927	0.0798496	0.582986		PDE6D	-0.187623	0.0516313	0.417744		ODF2	0.0236704	0.0578911	0.468391		TTC8	0.0638871	0.0127403	0.103081		WDR19	0.0332767	0.036138	0.283728		ARL13B	-0.0239396	0.0220834	0.178675
EXOC6B	0.0918191	0.0748955	0.508605		TUBE1	0.0852503	0.0395636	0.314389		OFD1	-0.0147754	0.0454278	0.356916		PCM1	0.112424	0.0184014	0.146142		CDH23	-0.0142216	0.079963	0.582986		SHH	0.00436316	0.0531187	0.422104		TUBA1C	-0.368923	0.061282	0.483436		RILPL2	-0.0617107	0.0132319	0.103114		CLGN	0.0213003	0.0362151	0.283728		SHH	0.0064816	0.0256253	0.203629
WDPCP	0.00374438	0.07612	0.508605		RP1	-0.00239276	0.0403126	0.314721		FLNA	-0.130347	0.0473126	0.356916		TUBE1	0.0601269	0.0190114	0.146142		SLC47A2	-0.0553836	0.0823551	0.582986		PDZD7	0.031791	0.0548032	0.427849		DYNLT1	-0.0662278	0.0619232	0.483436		RABL2B	0.0359668	0.0135492	0.103114		PDE6D	-0.256724	0.0363427	0.283728		AK7	0.0076405	0.0261287	0.203987
GPR88	0.546024	0.0765997	0.508605		TUBA1A	-10.2519	0.0428491	0.315315		FBF1	-0.0140029	0.048311	0.356916		IFT172	0.0654577	0.0192558	0.146142		AK7	-0.0229033	0.082697	0.582986		OCRL	0.162173	0.0567367	0.435307		ACTG1	-7.98367	0.0633265	0.485867		C1orf173	0.160007	0.0136239	0.103114		SPEF2	0.00842579	0.0377718	0.285567		TSC1	0.123727	0.0268459	0.205973
SYNE2	-0.0176819	0.0766949	0.508605		HSPB11	0.0617824	0.0429544	0.315315		TTC8	0.040452	0.048378	0.356916		NPY2R	0.0200841	0.0197591	0.146142		PLK1	0.0109888	0.082966	0.582986		GLIS2	-0.063327	0.06318	0.452956		EXOC6	-0.0349864	0.0658214	0.496449		C2CD3	0.0286342	0.0136713	0.103114		TIE1	-0.0941886	0.0378616	0.285567		GAS8	0.0727991	0.0289752	0.209964
TUBB3	-2.86533	0.0770626	0.508605		STOML3	0.000660943	0.0431072	0.315315		C1orf53	0.0252083	0.0485668	0.356916		RIBC2	0.00345424	0.0199541	0.146142		C15orf26	-0.0148924	0.0839593	0.582986		C2orf71	0.00104878	0.0638727	0.452956		CEP104	0.0358723	0.0684426	0.507616		CBY1	-0.0880746	0.0142285	0.103244		PPIL6	0.0190195	0.0389434	0.28883		EVC	-0.0631705	0.0294376	0.209964
RABL2B	0.0213547	0.0827958	0.508605		RILPL2	-0.0833868	0.0432229	0.315315		GPR88	-0.00544588	0.0489255	0.356916		BLOC1S2	0.35046	0.020033	0.146142		PKD2L1	0.0118769	0.0842271	0.582986		GPR161	-0.010978	0.0651476	0.452956		KISS1R	0.00927505	0.0699848	0.510545		OCRL	0.188797	0.0144259	0.103244		EVC	-0.0461455	0.0439908	0.316289		TTLL3	0.0622534	0.0297889	0.209964
MYO7A	0.00887394	0.0836009	0.508605		TUBGCP6	0.107812	0.0447796	0.321402		B9D1	0.0399422	0.0500846	0.359478		PPP1R9A	0.153218	0.0208027	0.14931		TTC29	-0.00936531	0.0843596	0.582986		ASPM	-0.0020905	0.0658043	0.452956		NPY5R	0.00454412	0.0725843	0.513191		PPP1CA	-0.371258	0.0145537	0.103244		PCDH15	-0.0220278	0.0440672	0.316289		SMO	-0.0724807	0.0298175	0.209964
TRAPPC3	0.0866374	0.0844361	0.508605		EVC	-0.0927005	0.0472176	0.325213		VDAC3	0.423407	0.0511817	0.361522		TUBB2A	-6.14591	0.0211792	0.149599		C7orf63	0.00690533	0.0847138	0.582986		GPR88	-0.0907422	0.0678556	0.452956		TUBB2A	-5.02062	0.072654	0.513191		DNAH10	0.00916427	0.0146165	0.103244		GLI2	-0.00748908	0.0460384	0.323603		TTK	-0.00276501	0.0298395	0.209964
RUVBL1	-0.0378316	0.084633	0.508605		WDR60	0.0496794	0.0473521	0.325213		TUBA4A	0.500898	0.0537675	0.366985		RABL2A	0.0192344	0.0221994	0.150233		KIF17	0.057766	0.0860445	0.582986		CEP89	-0.0195694	0.0681649	0.452956		TUBE1	0.0290032	0.0749715	0.513605		PPIL6	0.0144031	0.0159487	0.110893		RP1	-0.00289185	0.0467836	0.323603		GPAM	-0.171144	0.0301971	0.209964
PPP4R4	0.149983	0.0846875	0.508605		IFT80	0.129973	0.0476039	0.325213		TEKT5	-0.0021856	0.0543968	0.366985		EXOC6B	0.145452	0.0222016	0.150233		FAM81B	-0.0391954	0.0878281	0.582986		CBY1	-0.0723974	0.0684965	0.452956		WDR63	0.00533114	0.0764258	0.513605		IFT43	-0.0442621	0.0164658	0.112727		GPAM	-0.123189	0.0477597	0.323603		NPHP4	0.0173614	0.0321195	0.219895
KIF7	-0.016854	0.0847112	0.508605		CDK1	-0.0100826	0.0482339	0.325213		ARVCF	0.156228	0.0544293	0.366985		TTBK2	0.10519	0.0223906	0.150233		PRPF39	0.289994	0.0893162	0.582986		TULP1	-0.000646298	0.0689349	0.452956		TUBGCP3	0.0216817	0.0788668	0.513605		ADCY3	0.16428	0.0172585	0.114644		GPR83	0.059514	0.0490106	0.323603		TUBB2A	-4.24075	0.0332266	0.222437
NT5C2	0.0525221	0.0860949	0.508605		TTK	-0.0040895	0.0504934	0.335367		BBS1	0.0689962	0.0558447	0.370909		WDR66	0.0031794	0.0226194	0.150233		DNAI2	-0.0156093	0.0904598	0.582986		TUBGCP4	0.095794	0.0694931	0.452956		NUP62	0.0507488	0.0789914	0.513605		GPR83	0.0539477	0.017261	0.114644		CRB1	-0.0241035	0.0498212	0.323603		CRB1	-0.0380802	0.0336241	0.222437
FOXJ1	-0.258433	0.086573	0.508605		NMUR1	-0.00323583	0.0517426	0.33861		PIBF1	-0.0247247	0.0576681	0.371133		EXOC3	0.129989	0.0230226	0.150663		TIE1	-0.0701564	0.0954088	0.582986		CLUAP1	0.0680901	0.0707445	0.452956		DNAH6	0.00340589	0.0805233	0.513605		RP2	-0.0350939	0.0180986	0.117182		DYNLT1	-0.148527	0.0503444	0.323603		HEATR2	-0.0223672	0.0350119	0.222437
GALR3	0.00481156	0.0871485	0.508605		TRAPPC10	0.0756349	0.0533197	0.343873		RAB8A	-0.0752722	0.058055	0.371133		DPYSL2	1.67693	0.0242255	0.156237		NMUR1	-0.00358939	0.0967193	0.582986		ADCY3	0.117849	0.0710309	0.452956		TTC18	0.00673688	0.0811702	0.513605		PDZD7	0.0341818	0.0181698	0.117182		AK7	0.00455852	0.0506202	0.323603		IFT80	0.0774752	0.0358761	0.222437
SLC47A2	-0.0571426	0.088085	0.508605		STX3	0.0407571	0.0548488	0.344197		DACH1	-0.12925	0.0583805	0.371133		USH1G	-0.000956491	0.0256494	0.16134		INPP5E	0.0593582	0.0969942	0.582986		AHI1	0.0582123	0.0712515	0.452956		TUBGCP5	0.0533523	0.0824735	0.513605		RP1	-0.00272349	0.0187977	0.1195		RAB17	0.00558823	0.0509038	0.323603		EXOC5	-0.055791	0.0359898	0.222437
CRB1	-0.0260046	0.089165	0.508605		GPR161	-0.0147887	0.0550829	0.344197		CDH23	-0.129361	0.0607624	0.380835		WDR19	0.0485691	0.0257419	0.16134		WDR65	-0.0141809	0.0982556	0.582986		OFD1	0.022168	0.0726595	0.45424		POC1A	-0.00746544	0.0835619	0.513605		MCHR1	0.110673	0.0193428	0.119683		PARD3	-0.0419562	0.0531411	0.328296		PARD3	-0.0573141	0.0360161	0.222437
TRAPPC10	0.0556321	0.0892232	0.508605		FBLN2	-0.214836	0.0556903	0.344197		WDR60	-0.0168796	0.061682	0.38113		WDR35	0.0255601	0.0263556	0.162892		AZI1	-0.0337429	0.0984146	0.582986		SSNA1	-0.358066	0.0734951	0.45424		IFT172	0.0326536	0.0841643	0.513605		WDR19	0.0507909	0.0193644	0.119683		ASPH	-0.0701905	0.0534324	0.328296		TUBE1	0.0600045	0.0363135	0.222437
PRLHR	0.0101645	0.0897369	0.508605		CCDC164	0.0100836	0.058002	0.346233		C4orf47	-0.0125374	0.0633763	0.38113		CEP72	0.156593	0.0277208	0.168983		C1orf53	0.0887251	0.0986835	0.582986		KIF17	0.0833697	0.0752957	0.458995		ASAP1	0.134567	0.0852573	0.513605		RABL2A	0.0268733	0.0214332	0.130654		TUBA1A	-4.69091	0.0539088	0.328296		MCHR1	0.135498	0.0372795	0.222437
GSN	0.262036	0.0899086	0.508605		TTC21B	0.0320992	0.0592041	0.346233		SYNE2	-0.0424728	0.0637277	0.38113		LRRC6	0.0304046	0.0283985	0.170775		TUBGCP6	0.0731316	0.0989029	0.582986		NOTCH4	-0.036412	0.0774023	0.460842		C15orf26	0.00836558	0.0860566	0.513605		KIF3A	0.383662	0.022106	0.132935		FBF1	0.0236684	0.0547428	0.328296		VDAC3	0.417856	0.0380964	0.222437
AHI1	0.0427825	0.0924405	0.508605		WDR35	0.0256099	0.0596316	0.346233		NEK7	0.0393113	0.0651436	0.38113		CLUAP1	0.109643	0.0298317	0.175899		MNS1	-0.0266916	0.100923	0.582986		PCM1	0.0786943	0.07767	0.460842		INPP5E	0.0669294	0.0865627	0.513605		PCM1	0.091425	0.0234636	0.139217		CEP72	0.167413	0.0553308	0.328296		NPHP1	0.00527069	0.038242	0.222437
CUL2	0.083583	0.0938253	0.508605		BBS1	0.0808008	0.0609649	0.346233		STAT6	-0.014404	0.0656819	0.38113		TIE1	-0.102019	0.0302065	0.175899		EGFR	-0.0695029	0.102731	0.582986		NPFFR1	0.00319138	0.079611	0.466143		RABL2A	0.00982904	0.0883264	0.517174		PARD6A	-0.484538	0.023803	0.139373		DNAH10	0.00870976	0.0585312	0.337998		INPP5E	0.0758639	0.0384889	0.222437
KIF27	-0.0076159	0.0943703	0.508605		OCRL	0.20138	0.0613944	0.346233		VHL	-0.0994269	0.0659483	0.38113		C7orf63	0.00802107	0.0305938	0.175899		NME5	0.130558	0.10393	0.582986		TTC8	0.0488627	0.0820177	0.471176		C2CD3	0.0135515	0.090499	0.519076		EXOC3	0.124609	0.0246905	0.141417		WDR96	0.00223875	0.0586326	0.337998		HNF1B	-0.00116975	0.038489	0.222437
SPAG6	-0.0604915	0.0961377	0.508605		PDE6D	-0.139295	0.0630343	0.346233		QRFPR	-0.00615353	0.0676976	0.386223		NEK4	0.0593527	0.0308317	0.175899		DNALI1	-0.0506807	0.104726	0.582986		EVC	-0.0589038	0.0837145	0.471176		CCDC40	0.0134636	0.0909841	0.519076		HYDIN	0.0199186	0.0248425	0.141417		ZNF423	-0.103955	0.0602839	0.337998		WDR19	0.0402921	0.0394235	0.224916
EXOC3	0.0762953	0.0961873	0.508605		C9orf171	-0.00290661	0.0631428	0.346233		C16orf93	-0.0170654	0.069081	0.389127		PARD6A	-0.538511	0.0325604	0.181635		STK36	0.038888	0.105058	0.582986		TUBB2A	-4.42032	0.0837895	0.471176		EXOC3	0.0856315	0.0948055	0.534031		IFT80	0.09681	0.0251055	0.141417		KIF17	0.10335	0.0606166	0.337998		FOXJ1	-0.0117636	0.0412489	0.226249
TTC29	-0.0124092	0.0969553	0.508605		C5orf42	0.0313419	0.0633877	0.346233		WDR66	-0.00154178	0.0715589	0.396804		EFHC1	0.021781	0.0326534	0.181635		DYNLT1	-0.0809052	0.106575	0.582986		TUBA4A	0.968636	0.0861221	0.471176		TUBB4B	-3.1106	0.0978062	0.544047		BBS1	0.105813	0.0259717	0.142994		PPP4C	-0.278641	0.0608747	0.337998		DYNC2LI1	0.0659045	0.0413036	0.226249
DYNLT1	-0.0903463	0.0979343	0.508605		TTC26	0.0110474	0.0637695	0.346233		TMEM231	0.0617526	0.0745409	0.396804		WDR96	0.0024737	0.0343424	0.188489		STIL	0.00291798	0.106861	0.582986		CCDC164	0.00956159	0.0866653	0.471176		ASPH	-0.0657464	0.101749	0.547716		DNAH2	0.00646603	0.0262634	0.142994		METTL7A	-0.82472	0.0616616	0.337998		KIF17	0.112601	0.0423762	0.226249
NPY5R	0.0168344	0.0991074	0.508605		TEKT3	0.0031847	0.0642378	0.346233		SPAG16	-0.0158456	0.0746543	0.396804		DYNC2LI1	0.0505306	0.0351537	0.188489		IFT80	0.0676337	0.107427	0.582986		PPIL6	0.0136802	0.0868235	0.471176		USH1G	-0.00131152	0.103945	0.547716		CUL1	0.211507	0.0263495	0.142994		HYDIN	0.0117303	0.0623274	0.337998		CNGA4	0.00939632	0.0426097	0.226249
PCDH15	-0.0261208	0.0991426	0.508605		TIE1	-0.0721998	0.0650111	0.346233		OCRL	0.112755	0.0772071	0.396804		CUL1	0.228492	0.0355701	0.188489		BLOC1S2	0.444262	0.110032	0.589932		CEP135	-0.00599759	0.0942309	0.480697		SNAP25	5.89625	0.104832	0.547716		SHH	0.00600383	0.026698	0.14314		TTLL6	-0.0142477	0.0630423	0.337998		DYNLT1	-0.11317	0.0426891	0.226249
PPP1R9A	0.091894	0.10085	0.508605		DYNC2LI1	0.0770182	0.0660052	0.346233		KISS1R	0.00237679	0.0775363	0.396804		TUBA1A	-10.3531	0.0357478	0.188489		PKD1	0.105496	0.115041	0.600033		TUBB3	-4.05122	0.0962567	0.480697		HAP1	0.0499262	0.105784	0.547716		DCDC2	0.00815387	0.0299	0.156996		RAB8A	-0.0880484	0.0672306	0.355327		PPIL6	0.0154183	0.0427076	0.226249
CCDC164	-0.0325083	0.101449	0.508605		EXOC6B	0.130268	0.0674544	0.346233		NUTF2	0.212352	0.0778181	0.396804		CEP97	0.0389633	0.0361121	0.188489		WDR19	0.0298691	0.115626	0.600033		CCDC39	0.0115839	0.0965665	0.480697		RAB17	0.00241075	0.105866	0.547716		EXOC6B	0.117744	0.0299879	0.156996		TSC1	0.080973	0.0678714	0.355327		METTL7A	-0.885487	0.0439423	0.230051
IFT88	0.0168327	0.105958	0.508605		NPHP1	0.0085151	0.0675545	0.346233		TRAPPC3	0.119146	0.0789428	0.396804		SLC47A2	0.00110785	0.0364355	0.188489		B9D1	0.0835849	0.116274	0.600033		IFT52	-0.100665	0.0981986	0.480697		C7orf63	0.00262311	0.106321	0.547716		BIRC5	-0.0138916	0.0303809	0.157203		GLIS2	-0.0513685	0.0705282	0.364943		C1orf114	0.0280509	0.0449544	0.232613
SMO	-0.0546891	0.106343	0.508605		DRD5	0.0711346	0.0676904	0.346233		NPHP1	-0.00112291	0.0795526	0.396804		DNAH11	-0.00783455	0.0368507	0.188489		TPPP2	0.0108309	0.117753	0.600033		RTTN	0.00973268	0.100029	0.480697		HYDIN	0.00578281	0.109388	0.547716		MKS1	0.0224511	0.0321532	0.164462		PSKH1	-0.0826077	0.0741147	0.379093		CEP72	0.18112	0.0463611	0.237134
TUBGCP3	0.0223808	0.106738	0.508605		BIRC5	-0.00733432	0.070747	0.353534		CEP78	-0.0145232	0.0801517	0.396804		DCDC2	0.00676745	0.0383273	0.192604		ARL13B	-0.0182814	0.120079	0.600033		TEKT5	-0.00290915	0.101087	0.480697		ASPM	-0.000801992	0.109941	0.547716		BBS7	0.0932841	0.0352018	0.17418		C2orf71	0.0018087	0.075905	0.383838		TOPORS	-0.0308146	0.0478843	0.239858
ROPN1L	-0.0530068	0.107009	0.508605		C16orf48	-0.060882	0.0713283	0.353534		GPR83	0.292209	0.0809084	0.396804		KIF17	0.100295	0.0385207	0.192604		NOTO	0.000333653	0.120397	0.600033		RABL2A	0.0153966	0.101516	0.480697		PDE6D	-0.110998	0.111466	0.547716		DCTN1	0.884354	0.0352427	0.17418		DNAH2	0.002353	0.0775873	0.384497		PSKH1	-0.0937239	0.0482762	0.239858
FAM81B	-0.0245693	0.107111	0.508605		NPHP4	0.0145943	0.0724012	0.353534		CTNNB1	-0.683701	0.0809221	0.396804		RTTN	0.0142328	0.0391026	0.192946		TEKT4	-0.0101885	0.121458	0.600033		C16orf48	-0.0483842	0.102037	0.480697		TEKT3	0.00242968	0.112355	0.547716		PAFAH1B1	1.10241	0.0354976	0.17418		WDR63	0.0013158	0.0777634	0.384497		TEKT4	0.00451938	0.0489967	0.239858
DISC1	-0.0163967	0.107286	0.508605		INVS	0.0086263	0.0725979	0.353534		TBC1D30	0.0456176	0.0819855	0.396804		MAPRE1	-0.311032	0.0394563	0.192946		DCDC2	-0.0118983	0.122703	0.600033		CNGA4	0.00412947	0.102825	0.480697		GPR88	-0.0157174	0.114721	0.547716		CNGA4	0.00859566	0.0356188	0.17418		SDCCAG8	-0.0707647	0.0825626	0.390813		PCDH15	-0.0205289	0.0490497	0.239858
HSPB11	0.0589344	0.109004	0.508605		TUBA1C	-0.424198	0.0730903	0.353534		KIF3B	-0.280373	0.0820359	0.396804		TUBA1C	-0.639729	0.0438448	0.211518		DPCD	0.143006	0.131235	0.633148		DYNC1H1	0.565371	0.10392	0.480697		DRD2	0.141093	0.116335	0.547716		NPY2R	0.013537	0.0361755	0.174979		C9orf174	0.00850207	0.0830373	0.390813		C9orf174	0.0146981	0.0497949	0.240856
SUFU	-0.0287834	0.109549	0.508605		PKD1	0.186715	0.0780673	0.373548		IFT46	0.100916	0.0840825	0.40233		TUBB3	-5.59939	0.044205	0.211518		RPGR	-0.00926208	0.134509	0.633148		RUVBL1	-0.0364244	0.104464	0.480697		RP1	-0.000545207	0.116656	0.547716		FBLN2	-0.661311	0.0401662	0.192193		CC2D2A	-0.0273281	0.0835085	0.390813		ACTG1	-5.13016	0.0507539	0.242855
C9orf171	-0.0420834	0.110149	0.508605		KIF7	-0.0166455	0.0816079	0.386335		ASPM	-0.00634982	0.0855642	0.405064		TBC1D30	0.0560678	0.046182	0.214897		PCDH15	-0.00760409	0.13495	0.633148		RAB3IP	0.0435932	0.105124	0.480697		TUBB3	-6.99551	0.11678	0.547716		DFNB31	0.0589541	0.0406685	0.192526		CCDC39	0.0111182	0.0849837	0.390813		LRRC6	0.0248494	0.0518593	0.245057
STOML3	-0.0460857	0.111568	0.508605		GLG1	0.260229	0.0848743	0.396665		TTK	-0.00929171	0.0884553	0.40958		EVC2	-0.00249899	0.0462737	0.214897		GLI3	-0.0202041	0.135166	0.633148		C1orf192	0.0981979	0.108109	0.480697		SSNA1	-0.24807	0.117271	0.547716		EFHC1	0.01908	0.0424615	0.196087		PTPDC1	0.0287483	0.0852769	0.390813		IFT122	0.0438604	0.0523155	0.245057
RAN	0.268705	0.111906	0.508605		AK8	-0.0107852	0.0855727	0.396665		CHD7	-0.194402	0.0887987	0.40958		ROPN1L	0.0109057	0.0463599	0.214897		NPHP3	0.0198106	0.136982	0.634187		DRD1	0.0577196	0.108854	0.480697		EVC	-0.0506859	0.118159	0.547716		DPYSL2	1.36735	0.0424952	0.196087		CEP19	0.0443573	0.0856743	0.390813		DACH1	-0.0320509	0.0537856	0.247034
PRPF39	0.242226	0.112135	0.508605		TUBGCP4	0.102801	0.0879033	0.40017		CDK1	-0.0212648	0.0892793	0.40958		C1orf173	0.125049	0.0491651	0.22378		GLI2	-0.00839894	0.138238	0.634187		TUBGCP6	0.0755805	0.108937	0.480697		ATXN10	-0.49849	0.123922	0.568508		PSMA6	-0.10559	0.0427887	0.196087		BBS10	-0.0838113	0.0858405	0.390813		KIF27	-0.00576332	0.0538479	0.247034
ADCY3	0.0918468	0.113204	0.508605		C2CD3	0.0210664	0.0892484	0.40017		DNAH2	0.00200499	0.0907827	0.410718		TMEM138	0.0120279	0.0492818	0.22378		RTTN	0.011156	0.149371	0.662587		POC1A	-0.0221799	0.108976	0.480697		CEP164	0.0158365	0.132414	0.590694		GLG1	0.241714	0.0431831	0.196087		C9orf171	-0.00251471	0.0866515	0.390813		RAB17	0.00912116	0.0557745	0.251907
DNAI2	-0.0184962	0.113794	0.508605		MKS1	0.0138969	0.0898706	0.40017		SUFU	-0.0314478	0.0913733	0.410718		RAB3IP	0.0321875	0.0498041	0.223867		C16orf48	-0.053906	0.152498	0.662587		C7orf63	0.00501972	0.10944	0.480697		DFNB31	0.0528208	0.133178	0.590694		GAS8	0.0877754	0.0441757	0.198567		TMEM177	0.042372	0.086945	0.390813		STK38L	-0.0450955	0.0562174	0.251907
USH1G	-0.00149734	0.114293	0.508605		PAFAH1B1	1.16539	0.0908667	0.40017		NEK2	-0.0061453	0.0960286	0.427327		VDAC3	0.342049	0.0507125	0.22567		WDR16	-0.0362002	0.153833	0.662587		IFT88	0.015009	0.109561	0.480697		MAPRE1	-0.145746	0.133509	0.590694		C15orf26	0.0030761	0.0450134	0.19893		IFT122	0.0327804	0.0880361	0.391761		ZNF423	-0.138798	0.0566083	0.251907
TEKT1	-0.0561518	0.11565	0.509545		U2SURP	0.0676349	0.0909846	0.40017		TUBB2A	-1.60652	0.0991679	0.430829		TUBGCP4	0.129058	0.0523226	0.23053		QRFPR	-0.00354994	0.154201	0.662587		STOML3	-0.00411675	0.109743	0.480697		USP21	0.0374801	0.135241	0.590694		PPP1R9A	0.133705	0.0455647	0.19893		CEP89	-0.013759	0.0919105	0.400298		GLI2	-0.00976762	0.0577042	0.252168
SHH	0.00638314	0.117565	0.512908		TPPP2	0.00930788	0.092449	0.40017		BIRC5	-0.0353229	0.100283	0.430829		DNAH2	0.00228746	0.053344	0.232726		STAT6	0.0243324	0.155115	0.662587		SPEF2	0.0074233	0.111275	0.480697		BBS10	-0.0442155	0.135395	0.590694		CEP250	0.0616092	0.0461738	0.19893		GLI3	-0.0273911	0.0922567	0.400298		EGFR	-0.0703518	0.0586939	0.252168
DPYSL2	0.962864	0.118771	0.513138		PCM1	0.10772	0.0926236	0.40017		PDZD7	0.0333376	0.100462	0.430829		TMEM237	0.0312741	0.0554303	0.23948		TTC30B	-0.0130935	0.156595	0.662587		NPHP4	0.00931823	0.11311	0.480697		HTR6	-0.00278736	0.140125	0.602888		DRD1	0.0709092	0.0464679	0.19893		HEATR2	-0.013505	0.0931137	0.400298		DNAH10	0.0116069	0.058762	0.252168
CAPSL	-0.0659838	0.124281	0.51573		MYCBP	0.00855019	0.0945019	0.403875		RSPH9	0.0593469	0.101227	0.430829		DRD1	0.080025	0.0562133	0.240528		TTLL6	0.00193783	0.157406	0.662587		INPP5E	0.0512161	0.113175	0.480697		TBC1D7	-0.0548877	0.141213	0.602888		IFT122	0.050002	0.0464914	0.19893		WDR52	0.00765355	0.0936981	0.400298		PPP4C	-0.229728	0.0589337	0.252168
EGFR	-0.0452944	0.125948	0.51573		RABL2B	0.0276562	0.095344	0.403875		TEX9	0.00283047	0.101656	0.430829		PAFAH1B1	1.07164	0.0573357	0.24225		PPP1R9A	0.0889707	0.158897	0.662587		PKD1	0.092178	0.113423	0.480697		TTC8	0.0471076	0.142255	0.602888		DNAH7	0.00433367	0.0472231	0.200136		ACTG1	-4.82008	0.0952161	0.400298		C8orf47	0.00829272	0.062004	0.259443
PCM1	0.0612302	0.126391	0.51573		FOXJ1	-0.00871013	0.0962039	0.403875		INVS	-0.0103859	0.10309	0.432563		C21orf2	-0.0529036	0.0582801	0.24225		CEP135	-0.00400845	0.159355	0.662587		SMO	-0.0389847	0.115825	0.483073		DNAAF2	-0.0340527	0.147942	0.611322		CCDC164	0.00905109	0.0480177	0.201584		GALR2	-0.00232725	0.0957249	0.400298		C16orf58	0.244121	0.0620315	0.259443
STK38L	-0.0310518	0.12711	0.51573		TUBB3	-4.24777	0.0972413	0.404415		BBS5	-0.00968606	0.10401	0.432563		C15orf26	0.00352182	0.0585053	0.24225		CCDC40	-0.0174198	0.163357	0.662587		WDPCP	0.00324907	0.116155	0.483073		B9D2	-0.0352454	0.148016	0.611322		RTTN	0.0139411	0.0485519	0.201921		ARF4	-0.299112	0.0962515	0.400298		GLIS2	-0.0766144	0.062383	0.259443
RSPH4A	-0.0255869	0.127681	0.51573		TUBB2A	-6.65646	0.0981989	0.404616		MYO7A	-0.0281082	0.106595	0.436806		U2SURP	0.0506196	0.0592372	0.24225		CHD7	-0.0301494	0.163841	0.662587		SDCCAG8	-0.0548586	0.117913	0.485846		PDGFRA	-0.103265	0.148597	0.611322		PTPDC1	0.0327563	0.0491776	0.20263		MKS1	0.0131784	0.0977144	0.40262		PTPDC1	0.0278044	0.0639112	0.263338
AK5	0.676429	0.128355	0.51573		CBY1	-0.0635803	0.0994448	0.404848		DNAH9	-0.0013401	0.107731	0.436806		FAM161A	0.0148555	0.060437	0.24225		HSPB11	0.0822773	0.165111	0.662587		C5orf42	0.0199563	0.11954	0.488032		FAM81B	0.00437536	0.152039	0.611322		KIF17	0.110185	0.0503251	0.205401		OCRL	0.146381	0.100498	0.410291		TPRA1	-0.0442241	0.0664746	0.267642
TUBB4B	-1.54472	0.128495	0.51573		PPP1CA	-0.30832	0.100268	0.404848		TUBGCP6	0.0939848	0.108275	0.436806		C2CD3	0.0237753	0.0612135	0.24225		MYO7A	0.00850838	0.165561	0.662587		WDR19	0.0253789	0.123273	0.492098		CDK11A	0.0124453	0.152894	0.611322		TUBB2A	-5.20681	0.0512339	0.205401		TRAPPC10	0.0577831	0.103649	0.416435		NRXN1	-0.223363	0.067033	0.267642
WDR65	-0.021956	0.128705	0.51573		RUVBL1	-0.05383	0.100985	0.404848		PDGFRA	-0.0338857	0.108956	0.436806		PPP1CA	-0.428218	0.0619718	0.24225		MCHR1	0.0532501	0.166123	0.662587		GSN	0.201655	0.124045	0.492098		TTC26	0.00522962	0.153195	0.611322		C9orf174	0.0155616	0.0512349	0.205401		INPP5E	0.0646255	0.103875	0.416435		TTC29	0.00150031	0.0682094	0.267642
DRD2	0.0643998	0.129802	0.51573		C6orf165	0.0339403	0.103157	0.406822		C9orf24	0.0423236	0.112189	0.44575		PKD1	0.10809	0.0620161	0.24225		PDE6D	-0.0805491	0.166763	0.662587		KIF3C	0.83279	0.125173	0.492098		SEC63	0.0445413	0.154801	0.611322		METTL7A	-0.671458	0.0572413	0.226508		C4orf37	-0.00143757	0.105429	0.418893		GLI3	-0.0464498	0.068808	0.267642
ASPH	0.0468432	0.13305	0.523958		DPYSL2	1.52321	0.104347	0.406822		CEP89	-0.0206868	0.113661	0.447605		FOXJ1	-0.006859	0.0623422	0.24225		IFT172	0.035471	0.168495	0.663544		DNAH7	0.00466797	0.125606	0.492098		TTLL9	0.0093322	0.155236	0.611322		INPP5E	0.0728925	0.0575176	0.226508		CBY1	-0.0861926	0.107875	0.424818		OFD1	0.0220601	0.0696371	0.267642
WDR19	0.0225829	0.135913	0.530539		IFT43	-0.0307606	0.106619	0.406822		TULP1	-0.000939803	0.117774	0.45973		STX3	0.0312876	0.0624809	0.24225		TMEM17	0.0269561	0.171829	0.665174		KIF7	-0.0145679	0.12615	0.492098		GPAM	-0.0642905	0.15718	0.611322		C16orf48	-0.0561668	0.0589932	0.23028		KIF19	0.012051	0.111462	0.432733		CAPSL	0.00640151	0.0700925	0.267642
C5orf42	0.0130363	0.138016	0.534061		DNAH7	0.00653566	0.106697	0.406822		DNAH11	-0.00124957	0.120906	0.467854		TRAF3IP1	0.0350812	0.0626039	0.24225		TUBA1C	-0.122204	0.171899	0.665174		DNAAF2	-0.0308172	0.127171	0.492098		MLF1	-0.0505574	0.157982	0.611322		STIL	0.00329985	0.0605946	0.234475		TEKT4	0.00232598	0.113145	0.432733		STX3	0.0190355	0.0708458	0.267642
NME5	0.0901435	0.140244	0.538007		TTC29	0.0016893	0.106809	0.406822		NME5	0.0315143	0.122364	0.469414		USP14	0.179762	0.0645636	0.247679		CDK1	-0.0126101	0.174913	0.669841		DNAH9	0.00237929	0.128409	0.492603		ARL13B	0.00708481	0.161292	0.613389		KIF3C	0.987401	0.0628593	0.241141		PPP1CA	-0.342086	0.113277	0.432733		DFNB31	0.0488726	0.0714094	0.267642
PARD6A	-0.219026	0.14322	0.541581		DRD1	0.073276	0.107873	0.406822		SDCCAG8	-0.0232105	0.125506	0.477354		SNX10	0.481409	0.0665044	0.252944		IFT81	-0.0125706	0.177883	0.669841		CUL1	0.151437	0.130114	0.49488		CEP135	0.00245039	0.16207	0.613389		CEP19	0.0381797	0.0635786	0.241816		TUBE1	0.0363137	0.114003	0.432733		ASPH	-0.0793704	0.0715408	0.267642
SGK196	-0.0368002	0.14361	0.541581		FUZ	-0.0720046	0.107877	0.406822		TMEM237	0.0365297	0.128309	0.483565		PSKH1	-0.0725226	0.0675185	0.254625		C4orf37	0.000642533	0.181879	0.669841		DCTN1	0.670588	0.131663	0.495178		TMEM138	0.00938618	0.162651	0.613389		CEP104	0.0274806	0.0650862	0.245452		PRLHR	0.00666372	0.114747	0.432733		TIE1	-0.0965987	0.0717144	0.267642
DNAH1	0.0179726	0.145817	0.542381		NEK2	-0.0195327	0.108984	0.407543		NINL	0.035258	0.129313	0.483565		EVC	-0.0835258	0.0681789	0.254955		RAB8A	-0.0705431	0.182573	0.669841		GLG1	0.149997	0.134284	0.495178		CDYL2	-0.0336518	0.168854	0.627276		TUBA1A	-11.0026	0.0674165	0.252104		C1orf114	0.0268839	0.124382	0.463215		TCTN3	-0.0469788	0.0720706	0.267642
DNAH9	-0.0203212	0.14626	0.542381		NUDC	-0.212848	0.112161	0.414155		MKS1	0.0190226	0.133646	0.495189		TMEM17	0.0200704	0.0728467	0.267594		CNGB1	0.0532425	0.183204	0.669841		CCT3	-0.286988	0.135015	0.495178		TRAF3IP1	0.0205247	0.169153	0.627276		PDGFRA	-0.511721	0.0681311	0.252653		TUBB3	-2.07456	0.125	0.463215		KIF7	-0.0184933	0.0721732	0.267642
WDR63	-0.0109705	0.149112	0.548387		BBS7	0.0852213	0.112613	0.414155		PLK1	-0.0219429	0.135982	0.495189		TUBGCP6	0.0596847	0.0729985	0.267594		SUFU	-0.0247898	0.183209	0.669841		USH1C	0.016487	0.136091	0.495178		WDPCP	0.00276864	0.171867	0.62978		BBIP1	-0.0474466	0.0699995	0.256492		C16orf58	0.234556	0.125953	0.463215		BIRC5	-0.0105119	0.0729454	0.26827
SPAG17	-0.0125646	0.151286	0.551822		C9orf174	0.0113905	0.113809	0.415122		CEP19	-0.01812	0.13608	0.495189		C5orf42	0.0270818	0.0733628	0.267594		BBS9	-0.0180792	0.183642	0.669841		IFT122	0.032473	0.136546	0.495178		RPGRIP1	0.000894708	0.175518	0.62978		OFD1	0.0218261	0.0703192	0.256492		C7orf63	0.00423829	0.129043	0.470689		HYDIN	0.0158841	0.0761452	0.277377
CLGN	0.0109488	0.15408	0.554703		TTLL9	0.00865997	0.115815	0.415966		C1orf114	0.00936117	0.138161	0.495189		AZI1	-0.0296025	0.0747903	0.270583		TMEM231	-0.0554378	0.200426	0.725118		CEP104	0.0218012	0.13687	0.495178		LCA5	0.00976903	0.177595	0.62978		IFT52	-0.0787682	0.0719647	0.257385		WDPCP	0.00453087	0.133497	0.482977		DNAH2	0.00391328	0.0769454	0.277377
PACRG	0.0367261	0.155248	0.554703		MCHR1	0.0978373	0.115909	0.415966		GALR3	-0.00417105	0.139608	0.495189		SEC63	0.0459484	0.0755522	0.271135		TUBGCP3	0.0174605	0.203814	0.73143		PSMA6	-0.11299	0.138144	0.49576		WDR66	0.00297635	0.177942	0.62978		PKD2L1	0.0266036	0.0721342	0.257385		AK5	0.660288	0.137537	0.489892		LPAR6	-0.0448624	0.0772915	0.277377
C14orf45	0.0346391	0.155815	0.554703		MDM1	0.0178981	0.118308	0.421178		EGFR	-0.0217422	0.140035	0.495189		OFD1	0.0221057	0.0772058	0.273613		CROCC	-0.0173223	0.206416	0.73279		SSTR3	0.0308841	0.141551	0.50392		FEZ1	0.423224	0.178299	0.62978		TTLL3	0.0558693	0.0724805	0.257385		TTLL3	0.0305841	0.13761	0.489892		RAB23	-0.0427568	0.0788219	0.280606
CCDC114	-0.0365511	0.159487	0.558978		NT5C2	0.0598602	0.120048	0.423979		SASS6	-0.00901409	0.140211	0.495189		KPNB1	0.229574	0.0774725	0.273613		TUBGCP5	0.0277419	0.208596	0.73279		HNF1B	-0.00060721	0.150771	0.529138		SASS6	0.00344417	0.17832	0.62978		GALR2	-0.0025988	0.0728776	0.257385		CAPSL	-0.00782441	0.140426	0.493932		GPR83	0.0330861	0.0798152	0.281887
CCDC39	0.00894348	0.159529	0.558978		SEC63	0.0667927	0.122942	0.430649		TUBGCP2	0.0774163	0.143488	0.500809		AK8	-0.0125691	0.0807388	0.281069		EXOC3	0.0715103	0.209133	0.73279		PPP1R9A	0.0919853	0.151012	0.529138		AK7	0.00778139	0.180112	0.631102		TMEM67	0.0068545	0.0743192	0.26041		MLF1	-0.0559791	0.14201	0.493932		IFT52	-0.0946767	0.0820892	0.285972
CEP89	-0.0159304	0.163275	0.565872		LZTFL1	0.0744122	0.123872	0.430649		NME7	0.188575	0.144053	0.500809		ARVCF	-0.0497876	0.0808469	0.281069		PPP1CC	-0.112099	0.210872	0.733108		RSPH9	-0.0603151	0.156432	0.541171		RUVBL1	-0.0599319	0.181679	0.631617		ECHS1	-0.465871	0.0762541	0.265083		LPAR6	-0.0348563	0.143052	0.493932		STOML3	-0.00101572	0.0822572	0.285972
ODF2	-0.024704	0.164142	0.565872		CCDC114	0.00202905	0.129019	0.445065		TTLL9	-0.00435489	0.148535	0.512387		PKD2L1	0.0167866	0.0818017	0.282085		CCDC37	-0.0138897	0.215227	0.742451		CC2D2A	-0.0213564	0.156879	0.541171		GNB1L	-0.00676911	0.185691	0.640563		C1orf53	-0.0478859	0.0772688	0.265083		STOML3	-0.00165518	0.143185	0.493932		WDR67	-0.00771285	0.0840881	0.290071
TTC12	0.00863557	0.165311	0.565872		PARD6A	-0.34577	0.13179	0.451126		IFT27	0.0326366	0.151293	0.515444		CCDC164	0.010445	0.0824068	0.282085		HEATR2	-0.0136477	0.221645	0.753634		IFT80	0.0655127	0.160524	0.549485		SUFU	-0.0206786	0.188642	0.644839		EVC	-0.0649571	0.0782881	0.265083		TUBGCP2	0.0774808	0.144806	0.495681		SSTR3	0.0440143	0.0886842	0.303573
CLDN2	-0.0120982	0.169951	0.566725		IFT88	0.020071	0.133927	0.452009		SCLT1	-0.00898212	0.151738	0.515444		MITD1	0.0171974	0.0846652	0.283252		MITD1	0.0116155	0.223603	0.753634		GLI2	-0.00609143	0.16418	0.554514		CCT2	-0.299025	0.190573	0.644839		LPAR6	-0.0278098	0.0783782	0.265083		C15orf26	0.00274401	0.147182	0.49997		AK5	0.727327	0.0901924	0.306379
B9D1	0.0697999	0.172612	0.566725		PKD2	0.0491383	0.134079	0.452009		DCDC2	-0.00265847	0.153594	0.517799		TRIP11	0.0263333	0.0856473	0.283252		C5orf42	0.0128968	0.223981	0.753634		TEKT3	0.00183824	0.164645	0.554514		TEX9	0.00272422	0.191278	0.644839		RAB8A	-0.0662248	0.078911	0.265083		TTC21B	0.0267634	0.152135	0.508932		C8orf37	-0.0141413	0.093433	0.313333
RPGRIP1	0.000731646	0.173002	0.566725		HTT	0.116444	0.137022	0.454809		DRD2	-0.0130087	0.156227	0.522714		NMUR1	-0.0036441	0.0862411	0.283252		AK5	0.62552	0.225608	0.753634		ARVCF	-0.0448188	0.167614	0.554514		MDM1	0.00690937	0.193266	0.64664		RIBC2	0.00291826	0.0800171	0.265083		TTC8	0.039338	0.152619	0.508932		PKD1L3	0.0011414	0.0936902	0.313333
ARL6	0.0542966	0.17332	0.566725		RAB8A	-0.073857	0.138347	0.454809		POC1A	-0.0113165	0.159328	0.526531		CUL2	0.101754	0.086509	0.283252		TRAPPC10	0.0326708	0.230105	0.753634		ARL13B	-0.0115947	0.168059	0.554514		CEP78	0.00802736	0.196851	0.652557		NUTF2	-0.225186	0.0803017	0.265083		IFT88	0.0134971	0.153846	0.508932		CLDN2	-0.0031599	0.0943521	0.313333
GLI2	-0.00873024	0.174369	0.566725		IFT52	-0.0855331	0.139347	0.454809		NEK1	-0.017231	0.159734	0.526531		STK36	0.034876	0.0865294	0.283252		WDR63	-0.0107164	0.231374	0.753634		INVS	0.00785863	0.168223	0.554514		RSPH1	0.0330992	0.198167	0.652557		ACTG1	-7.29408	0.0804186	0.265083		IFT52	-0.068885	0.154395	0.508932		DNAAF1	0.0420154	0.0989072	0.326028
C16orf48	-0.0558618	0.174471	0.566725		CEP72	0.151965	0.140743	0.454809		RP2	-0.0220131	0.161811	0.529454		SPAG17	0.00171468	0.0865894	0.283252		DNAH9	-0.0110298	0.231456	0.753634		BBS7	0.06587	0.171826	0.55529		TMEM67	0.00447437	0.204301	0.652557		RAB11FIP3	0.166809	0.0810203	0.265103		RTTN	0.00814804	0.158077	0.517238		PKD2L1	0.013933	0.102865	0.33658
ATXN10	0.260853	0.174475	0.566725		PPP1R9A	0.134006	0.14108	0.454809		STIL	-0.00280884	0.168217	0.537977		SSNA1	-0.479901	0.0872034	0.283252		TRAPPC3	0.108947	0.232308	0.753634		NEK7	0.159645	0.174459	0.55529		CCT3	-0.300839	0.204594	0.652557		TRAF3IP1	0.0385202	0.0825458	0.268123		GSN	0.252466	0.162122	0.526602		C9orf171	-0.00132095	0.104872	0.340643
IFT27	0.0287752	0.176295	0.568487		IFT122	0.0413572	0.142026	0.454809		PKHD1	-7.1e-05	0.169226	0.537977		TMEM67	0.00769939	0.0881217	0.284161		NME7	0.353099	0.233711	0.753634		RAB11FIP3	0.133897	0.176926	0.55529		FAM161A	0.00544487	0.205735	0.652557		STK36	0.0525385	0.0838255	0.269528		WDR67	-0.00521572	0.165189	0.532674		P2RY12	-0.15813	0.107394	0.343938
RIBC2	-0.0122488	0.178492	0.571432		IFT27	0.0205695	0.142064	0.454809		SCYL1	0.10449	0.169575	0.537977		HYDIN	0.0107287	0.0889714	0.284186		TUBA1A	-2.52394	0.237556	0.755351		RILPL1	0.0535182	0.17719	0.55529		NRXN1	-0.225356	0.205803	0.652557		TUBA1C	-0.513508	0.0841898	0.269528		TOPORS	-0.0254482	0.169552	0.542568		TTC21B	0.0212859	0.108421	0.343938
DRD1	0.0791319	0.183596	0.583573		NEK1	0.0254143	0.144228	0.4553		PKD2L1	-0.00031456	0.169653	0.537977		NPHP1	0.00429111	0.0910356	0.284186		CCDC103	-0.025473	0.238281	0.755351		RAB17	0.00169758	0.177891	0.55529		GALR2	0.00127551	0.206342	0.652557		CEP41	0.0234931	0.0848903	0.26983		EFHC1	0.0125657	0.171471	0.542568		GLI1	-0.00641561	0.108667	0.343938
CCDC103	-0.0275306	0.185957	0.586884		EXOC3	0.103178	0.144264	0.4553		EXOC3	0.0589667	0.171645	0.537977		QRFPR	-0.0102392	0.091787	0.284186		CBY1	-0.0427479	0.239336	0.755351		MFSD10	-0.0822222	0.178422	0.55529		TCTN2	0.0143671	0.206765	0.652557		DNAAF2	-0.0363158	0.0865039	0.272849		CTNNB1	-0.287575	0.171915	0.542568		OCRL	0.117451	0.108978	0.343938
TUBB2A	-2.61118	0.188337	0.587228		PDZD7	0.0256853	0.145316	0.455393		CDC5L	-0.0404296	0.172551	0.537977		USP21	0.0392507	0.0918864	0.284186		C16orf93	0.0205794	0.245834	0.762617		PAFAH1B1	0.805253	0.178566	0.55529		DNAAF1	0.0328396	0.211184	0.661808		STX3	0.0245614	0.0870664	0.272849		NMUR1	-0.00329243	0.175326	0.549436		BLOC1S2	0.254494	0.110706	0.346932
IFT20	0.118398	0.190301	0.587228		PPIL6	0.0112515	0.152777	0.473529		KIF17	0.00419806	0.172878	0.537977		CNGA4	0.00358933	0.0921052	0.284186		TEKT2	-0.0182525	0.246526	0.762617		TTC21B	0.0199067	0.178788	0.55529		RABL2B	0.0111183	0.216782	0.667191		PPP1CC	-0.116073	0.0880958	0.274144		TTBK2	0.0824301	0.176641	0.549687		RAB11FIP3	0.137068	0.111871	0.34813
CBY1	-0.0561935	0.194132	0.587228		CEP164	0.0210076	0.153232	0.473529		SPEF2	-0.00432824	0.174516	0.538967		ACTG1	-6.70242	0.0922673	0.284186		CNGA2	-0.000275312	0.248348	0.762617		EVC2	-0.00200744	0.179689	0.55529		IFT52	-0.0448348	0.216916	0.667191		RSPH3	0.0268974	0.0895067	0.275209		EXOC6B	0.0811699	0.179291	0.551239		MITD1	0.0152042	0.113647	0.351202
U2SURP	0.0311638	0.194592	0.587228		SPAG6	-0.0128495	0.156444	0.48012		P2RY12	-0.157166	0.176614	0.538967		WDR60	0.0295613	0.0932322	0.284186		NPHP4	0.0133514	0.249936	0.762617		USH1G	-0.000515592	0.183009	0.558214		DNAL1	-0.0502007	0.2179	0.667191		RUVBL1	-0.0436561	0.0899	0.275209		C2CD3	0.0139395	0.179617	0.551239		C16orf93	0.0210134	0.116254	0.356781
MNS1	-0.01877	0.195482	0.587228		CCDC37	-0.00211275	0.161076	0.49095		RAB23	-0.0517759	0.17683	0.538967		C4orf37	-0.00117857	0.0932386	0.284186		PSKH1	-0.0556864	0.250207	0.762617		EFHC1	0.0100107	0.183144	0.558214		USH2A	0.000477431	0.218898	0.667191		C2orf71	0.00108693	0.0907682	0.275209		ASPM	-0.00126042	0.1834	0.558994		RAB8B	-0.0564666	0.120765	0.362802
BLOC1S2	0.237764	0.196402	0.587228		WDR78	0.00420111	0.166566	0.503099		RIBC2	-0.00161238	0.180537	0.545548		CEP290	0.0217502	0.0950464	0.286238		BBS10	-0.0574736	0.252188	0.763426		PTGER4	0.00864393	0.188176	0.569647		TUBGCP4	0.046113	0.225583	0.682887		KPNB1	0.189044	0.0915526	0.275209		CDK11A	0.0127085	0.186885	0.565742		TMEM216	-0.0410822	0.122459	0.362802
BBIP1	0.0693146	0.196814	0.587228		KISS1R	0.0179351	0.168419	0.503099		MITD1	-0.0113769	0.181441	0.545548		ADCY3	0.101901	0.0951983	0.286238		NPHP1	0.00425785	0.255513	0.764022		CCT2	-0.298254	0.190457	0.572657		GLIS2	-0.0605319	0.231671	0.692013		MFSD10	-0.111316	0.0924793	0.275209		NUP37	-0.0125983	0.19105	0.567634		CEP164	0.023031	0.124052	0.362802
NMUR1	-0.00327185	0.196914	0.587228		LCA5	0.0149449	0.168453	0.503099		ARRB2	-0.178012	0.18418	0.548424		RP1	-0.00281437	0.0974547	0.291056		ASPM	-0.00119426	0.264413	0.764022		CEP19	0.0355572	0.193723	0.576501		PKD1L3	0.00077889	0.231708	0.692013		GPAM	-0.078001	0.092548	0.275209		DFNB31	0.0553547	0.19233	0.567634		CDK1	-0.0111398	0.124147	0.362802
TUBGCP6	0.0577003	0.201798	0.587228		EFCAB10	0.0251118	0.170543	0.505943		ROPN1L	0.00364259	0.184862	0.548424		FOPNL	0.100456	0.0984108	0.291952		IFT122	0.0258602	0.266644	0.764022		CLDN2	-0.00205575	0.195286	0.576501		TXNDC9	-0.0452844	0.234737	0.693081		WDR60	0.0347386	0.0930088	0.275209		C8orf37	-0.014851	0.192393	0.567634		MYO6	-0.125079	0.12539	0.362802
NUDC	-0.106881	0.202589	0.587228		PDGFRA	-0.179836	0.172528	0.508304		TIE1	-0.0318249	0.187553	0.552722		PDZD7	0.0258248	0.100103	0.294295		NUTF2	0.195396	0.267211	0.764022		PCDH15	-0.016741	0.195622	0.576501		CEP89	-0.00753037	0.23518	0.693081		TTK	-0.00320422	0.0933856	0.275209		FEZ1	0.464804	0.192613	0.567634		CBY1	-0.0708884	0.12583	0.362802
PDE6D	-0.0713388	0.204611	0.587228		NUP107	0.0151	0.173623	0.508304		TUBGCP5	0.0230482	0.192168	0.562598		CDK1	-0.0122316	0.101505	0.294295		ARVCF	-0.0358772	0.267615	0.764022		PKHD1	0.000144514	0.202214	0.587685		ARF4	-0.196015	0.23916	0.700174		C9orf171	-0.00273571	0.0959222	0.280825		DACH1	-0.024722	0.194886	0.569386		BBS9	-0.0157422	0.125965	0.362802
MAL	0.797669	0.209178	0.587228		C2orf71	0.000951933	0.177658	0.516501		ACTG1	-4.89441	0.196003	0.568166		SSTR3	0.0440524	0.101744	0.294295		KIF19	-0.0225342	0.268628	0.764022		TBC1D7	-0.0458986	0.202744	0.587685		TEKT2	0.00942911	0.242016	0.703903		EVC2	-0.00273309	0.0968578	0.281711		PSMD1	0.176558	0.195766	0.569386		PSMD1	0.197525	0.126264	0.362802
DNAI1	-0.0177668	0.210848	0.587228		SNX10	0.420895	0.178744	0.516501		ARL6	0.0354684	0.196624	0.568166		BBS12	0.0299053	0.101846	0.294295		ALMS1	-0.00917962	0.269123	0.764022		CEP41	0.0196151	0.203379	0.587685		INVS	0.00524551	0.245171	0.708447		SMO	-0.0500798	0.0994307	0.286757		NOTCH4	-0.0340873	0.201013	0.580849		GPR98	-0.0583171	0.128233	0.362802
ARVCF	-0.0513361	0.211086	0.587228		TCTN2	0.0212618	0.180919	0.519414		STX3	-0.0227739	0.20484	0.587654		DFNB31	0.0322012	0.103923	0.297785		KISS1R	0.011769	0.269516	0.764022		SYNE2	-0.00726245	0.205957	0.591296		ALMS1	0.0066046	0.248196	0.712563		TEKT5	-0.00263899	0.0998816	0.286757		DPYSL2	0.744964	0.203031	0.582896		NEK7	-0.0850056	0.128364	0.362802
CHD7	-0.0271949	0.215241	0.587228		TTBK2	0.0610716	0.182554	0.520747		ALMS1	-0.0230894	0.207118	0.587654		GLIS2	-0.0504631	0.104797	0.297785		METTL7A	-0.334361	0.270562	0.764022		RAB8A	-0.0584037	0.211314	0.602787		SPEF2	0.00457032	0.25075	0.7134		NEK2	-0.0222639	0.100852	0.287686		SHH	0.00372244	0.205471	0.586119		CDK11A	0.0171411	0.12895	0.362802
WDR16	-0.0486722	0.215351	0.587228		KIF3A	0.277753	0.184396	0.521883		CCDC40	-0.00609976	0.20733	0.587654		MKS1	0.0157321	0.105379	0.297785		CTNNB1	-0.291135	0.270884	0.764022		AZI1	-0.0220462	0.214317	0.606044		NPHP1	0.00211281	0.252084	0.7134		CEP290	0.0213112	0.102075	0.28932		MYO6	-0.0862161	0.210954	0.597928		NUP37	-0.0143019	0.128995	0.362802
NOTCH4	-0.0270645	0.215551	0.587228		NUP35	-0.0138569	0.185298	0.521883		C5orf42	-0.0144366	0.210829	0.59379		RSPH4A	-0.00506122	0.106296	0.297785		DNAH2	-0.0048173	0.27195	0.764022		ZMYND12	0.0167809	0.21518	0.606044		RANBP1	-0.0340049	0.253297	0.7134		TUBE1	0.0391646	0.102971	0.289944		VDAC3	0.238756	0.213154	0.59993		TUBA1A	-6.08411	0.129222	0.362802
FAM161A	0.00950922	0.217296	0.587228		TMEM177	0.0311363	0.188722	0.526059		SLC47A2	-0.00067055	0.214893	0.601429		GLG1	0.211538	0.109848	0.297785		PKD1L1	-0.000768888	0.275199	0.764022		TTC18	0.00599102	0.217372	0.60612		MYCBP	0.00488168	0.255705	0.715651		RAB3IP	0.0330117	0.103598	0.289944		TCTN3	-0.0407973	0.215261	0.59993		C2orf71	0.001074	0.12963	0.362802
SASS6	0.00576398	0.219186	0.587228		CEP97	0.027531	0.189145	0.526059		PPP2R1A	0.731226	0.217977	0.60625		SMO	-0.0395607	0.110164	0.297785		SPAG6	-0.0401527	0.276629	0.764022		SEC63	0.0424292	0.219008	0.60612		TTBK2	0.0640344	0.259891	0.7205		POC1A	-0.0239743	0.105163	0.290618		IFT74	-0.00931334	0.215705	0.59993		QRFPR	-0.00836047	0.131231	0.364618
FLNA	-0.209165	0.219528	0.587228		USP14	0.17636	0.193713	0.530099		DNAH7	-0.000333004	0.221138	0.610162		INVS	0.0114049	0.11123	0.297785		C2orf71	0.000769681	0.277295	0.764022		TTC26	0.00477325	0.219552	0.60612		PCDH15	-0.00427811	0.260675	0.7205		XPNPEP3	-0.0408181	0.106445	0.290618		IFT43	-0.0327321	0.222668	0.611669		PDE6D	-0.189357	0.131918	0.364618
TTC21B	0.0138415	0.22044	0.587228		ROPN1L	0.00890883	0.194594	0.530099		EXOC5	-0.0309011	0.222126	0.610162		FUZ	-0.071985	0.111899	0.297785		RAB17	0.00749342	0.278138	0.764022		PSKH1	-0.0521817	0.221472	0.60612		PARD6A	-0.121713	0.26376	0.721347		C6orf165	0.0201937	0.106712	0.290618		CUL1	0.128621	0.222675	0.611669		TBC1D30	0.0479525	0.134805	0.368811
IFT172	0.0277357	0.220597	0.587228		CEP135	-0.00423054	0.19558	0.530099		SEC63	-0.0302177	0.224689	0.61249		DNAH7	0.00440825	0.112077	0.297785		TTC18	0.00979701	0.281784	0.766124		SPAG6	-0.00728847	0.222017	0.60612		DNAI1	0.00718643	0.264224	0.721347		RSPH9	-0.0692865	0.106764	0.290618		DCTN1	0.546045	0.227712	0.614824		PTCH1	-0.0253836	0.135093	0.368811
DNALI1	-0.0412287	0.221163	0.587228		TMEM17	0.0190406	0.195689	0.530099		DNAL1	0.0294487	0.230226	0.61249		SUFU	-0.0260799	0.112461	0.297785		SNX10	0.369411	0.283983	0.766124		PPP1CC	-0.117728	0.225589	0.612115		HSPA8	-2.945	0.268609	0.72165		WDR96	0.00346667	0.107104	0.290618		RSPH4A	-0.00214505	0.229063	0.614824		TRAPPC3	0.123179	0.138533	0.375896
CEP72	0.0890194	0.222082	0.587228		DYNC2H1	0.0143751	0.196553	0.530099		MAL	0.203758	0.230756	0.61249		MKKS	0.194231	0.112752	0.297785		ADCY3	0.0831108	0.284068	0.766124		MAL	0.592796	0.230801	0.622464		TTC21B	0.011391	0.26906	0.72165		ARL13B	-0.0130674	0.108391	0.292326		GPR98	-0.0434936	0.229442	0.614824		DNAL1	-0.04031	0.140049	0.376085
CCDC40	-0.0301018	0.223065	0.587228		SDCCAG8	-0.0467188	0.199348	0.53375		ASPH	-0.107189	0.231881	0.61249		VHL	0.0768433	0.112915	0.297785		DYDC2	-0.0292647	0.286843	0.768948		TUBA1C	-0.205564	0.235565	0.628711		PTGES3	-0.292081	0.2692	0.72165		USH2A	0.000263581	0.109552	0.292404		FOXJ1	-0.00407558	0.232594	0.614824		TUBB3	-2.58302	0.140292	0.376085
PAFAH1B1	0.538499	0.223359	0.587228		LRRC6	0.0253943	0.200306	0.53375		TOPORS	-0.034587	0.233021	0.61249		INPP5E	0.0464379	0.113369	0.297785		TUBA4A	0.768858	0.294849	0.785675		TUBGCP2	0.0658698	0.235943	0.628711		SHH	0.0147413	0.275239	0.724724		CDH23	0.0043839	0.11007	0.292404		ASAP1	-0.121805	0.232939	0.614824		NEK4	-0.038209	0.142579	0.377918
CCT5	0.0738903	0.223823	0.587228		DCDC2	0.00727143	0.201516	0.533776		TXNDC9	0.0256905	0.233456	0.61249		DACH1	0.0281803	0.11389	0.297785		GALR3	0.00238991	0.305321	0.789195		TMEM67	0.00633198	0.241847	0.637585		BBS9	0.00744294	0.277033	0.724724		DRD5	0.0271868	0.110391	0.292404		TMEM216	-0.0388549	0.234087	0.614824		BBS1	0.0513944	0.142904	0.377918
IFT140	-0.0345818	0.224133	0.587228		POC1A	-0.0172774	0.202931	0.534002		CRB1	0.00886336	0.233618	0.61249		PDGFRA	-0.304144	0.114646	0.297785		MLF1	-0.0633609	0.305648	0.789195		C16orf58	0.206057	0.243427	0.637585		PCM1	0.0501584	0.279388	0.724724		LRRC6	0.0212102	0.111977	0.293842		DRD1	0.0484533	0.234114	0.614824		TTLL6	-0.0188127	0.143524	0.377918
SNX10	0.257204	0.224334	0.587228		CUL1	0.164089	0.204001	0.534002		ODF3	0.000540058	0.233985	0.61249		POC1A	-0.0267492	0.114839	0.297785		XPNPEP3	0.0792865	0.305739	0.789195		C1orf173	0.0758841	0.24858	0.637585		TRAPPC9	-0.0144445	0.279846	0.724724		CLUAP1	0.0776262	0.112254	0.293842		NPY2R	0.00868906	0.236592	0.614824		PRPF39	0.156045	0.144591	0.378052
TEKT4	-0.0110452	0.227654	0.592432		PSMA6	-0.0770796	0.206595	0.534926		PARD6A	0.502092	0.242592	0.629828		SASS6	0.00609131	0.114992	0.297785		EVC	-0.0236863	0.306236	0.789195		DNAH10	0.00448168	0.249275	0.637585		C1orf192	0.0869935	0.282824	0.724724		MLF1	-0.0640257	0.117794	0.306539		SCLT1	-0.00721689	0.236667	0.614824		C4orf37	-0.000862461	0.145274	0.378052
PSKH1	-0.0548881	0.229811	0.592622		GALR3	0.00334951	0.206803	0.534926		AK8	0.00570845	0.243439	0.629828		KIF7	-0.0121767	0.115686	0.297785		PARD3	-0.0246667	0.307563	0.789195		RANBP1	-0.0225625	0.250687	0.637585		PPP1CC	-0.0616525	0.283177	0.724724		CEP164	0.0248939	0.119981	0.308947		RAB11FIP3	0.126498	0.237979	0.614824		EVC2	-0.00291333	0.149009	0.385519
TMEM237	0.0146758	0.23039	0.592622		CEP41	0.0194615	0.210324	0.534926		DRD5	-0.000774921	0.253554	0.652206		MCHR1	0.0771585	0.116376	0.297785		EXOC6B	0.0563932	0.30829	0.789195		LRRC72	0.000391511	0.251342	0.637585		C16orf93	-0.013947	0.286698	0.724724		NUP37	-0.00927192	0.121393	0.308947		PARD6A	-0.308194	0.23961	0.614824		CC2D2A	-0.0185221	0.151854	0.389341
NEK7	0.100926	0.235603	0.59913		FAM161A	0.0137981	0.210458	0.534926		RFX3	-0.0123993	0.259888	0.661512		C6orf165	0.0185584	0.116437	0.297785		AK8	-0.0108145	0.308584	0.789195		FUZ	-0.0464038	0.253081	0.637585		FLNA	0.160472	0.286805	0.724724		HTR6	0.0251363	0.121589	0.308947		ARL13B	-0.00992225	0.240534	0.614824		IFT81	-0.00828878	0.152237	0.389341
C15orf26	-0.00770586	0.236534	0.59913		DNAH10	0.0061125	0.212077	0.534926		WDR65	-0.003724	0.260407	0.661512		DYNC2H1	0.0126745	0.123559	0.313568		DNAH5	-0.00335586	0.311207	0.791354		TUBE1	0.035776	0.257073	0.637585		MCHR1	-0.0326186	0.290334	0.724724		U2SURP	0.0334142	0.121916	0.308947		GPR88	-0.0282425	0.243204	0.614824		CUL1	0.128672	0.15426	0.391841
RP1	-0.000836072	0.239254	0.59913		ASPH	0.058088	0.213115	0.534926		ODF2	-0.0422203	0.261632	0.661512		IFT122	0.0388936	0.124018	0.313568		TMEM177	0.0324839	0.315717	0.797865		NPHP1	0.00317306	0.25907	0.637585		TEKT5	0.000843849	0.291331	0.724724		NOTCH4	-0.0393558	0.12219	0.308947		PHF17	0.0227852	0.24395	0.614824		ADCY3	0.102334	0.154975	0.391841
FOPNL	0.0899422	0.240124	0.59913		SASS6	0.00935292	0.213463	0.534926		B9D2	-0.013488	0.26553	0.666809		NEK1	0.0215316	0.127055	0.318603		PCM1	0.0387674	0.322886	0.797865		USP14	0.155458	0.259138	0.637585		C2orf71	0.000268234	0.291713	0.724724		SDCCAG8	-0.043064	0.123047	0.309356		DRD5	0.0149292	0.244548	0.614824		CROCC	0.0147562	0.157574	0.39616
ARL3	0.399434	0.241405	0.59913		DNAH5	0.00271259	0.213971	0.534926		NPHP3	-0.00767309	0.266724	0.666809		TTK	-0.00386487	0.12803	0.318603		CRB3	0.00310989	0.324019	0.797865		ZNF423	-0.062673	0.259756	0.637585		PKD2L1	-0.00177256	0.293818	0.724724		C16orf58	0.259261	0.123792	0.309481		TUBGCP3	0.0202459	0.247154	0.61483		C14orf45	-0.050694	0.159122	0.396946
WDR96	-0.0149841	0.242333	0.59913		ADCY3	0.100097	0.217333	0.537591		C15orf26	-0.00134486	0.271492	0.669783		NT5C2	0.0522538	0.128157	0.318603		DNAL1	-0.041716	0.324942	0.797865		NEK4	0.0233988	0.260093	0.637585		CCDC37	0.00546603	0.295544	0.724724		C21orf2	-0.0562944	0.126696	0.312686		WDR60	0.0163787	0.247314	0.61483		NPY2R	0.00935191	0.15967	0.396946
TTC26	-0.00676074	0.242345	0.59913		CRB3	0.00329479	0.217938	0.537591		NOTO	0.000876872	0.272517	0.669783		BIRC5	-0.0127975	0.130913	0.32243		CDC5L	-0.0351579	0.325165	0.797865		SCLT1	-0.00803516	0.262074	0.637585		OCRL	0.131503	0.29663	0.724724		TUBB3	-4.94465	0.126815	0.312686		SCYL1	0.15154	0.248698	0.614837		SYNE2	-0.00973096	0.167478	0.411875
NEK1	0.0150651	0.244806	0.60187		GAS8	0.0410322	0.218661	0.537591		CLDN2	-0.00252843	0.276557	0.669783		C1orf192	0.10449	0.131146	0.32243		USH1C	0.0269768	0.326645	0.797865		RABL2B	0.0132201	0.262603	0.637585		WDR60	0.0113847	0.297323	0.724724		DYNC2LI1	0.0289842	0.127568	0.312686		TUBA1C	-0.134369	0.255651	0.62539		DYNC1H1	0.632321	0.167918	0.411875
EVC	-0.0269636	0.251935	0.614049		MAK	-0.00221219	0.220317	0.53855		TUBB3	-0.82797	0.277742	0.669783		GSN	0.14552	0.133463	0.326324		CEP72	0.0638192	0.330671	0.797865		RFX3	-0.0405446	0.262887	0.637585		DNAH10	0.00410452	0.298599	0.724724		DNAAF1	0.0422642	0.127885	0.312686		TEKT3	0.00124917	0.255777	0.62539		STK36	0.0407264	0.170442	0.411875
FOXP1	0.0189645	0.256572	0.614049		KPNB1	0.179414	0.222291	0.53855		RAB17	-0.0007089	0.278001	0.669783		TTLL6	-0.00957242	0.135222	0.328818		SHH	0.00384745	0.331363	0.797865		METTL7A	-0.437488	0.26431	0.637585		MYO6	0.054756	0.29863	0.724724		TPRA1	-0.042214	0.130085	0.31604		BBS2	-0.17029	0.258396	0.62614		TULP3	-0.0584741	0.17141	0.411875
DPCD	0.0827922	0.256751	0.614049		CCT3	-0.277874	0.225709	0.53855		DPCD	0.0263995	0.280207	0.669783		USH1C	0.0145312	0.137288	0.332027		USH1G	-0.000510112	0.336041	0.797865		PSMD1	0.170363	0.26657	0.637585		RILPL1	0.0421491	0.3012	0.724724		TTC29	0.00126997	0.130709	0.31604		CLUAP1	0.0470662	0.258898	0.62614		DCTN1	0.687996	0.171583	0.411875
NEK2	-0.00537025	0.261497	0.614049		TNPO1	0.040305	0.227463	0.53855		CCDC39	-0.00395672	0.281043	0.669783		C16orf48	-0.0460988	0.138909	0.334133		TRAF3IP1	-0.0212252	0.336399	0.797865		GAS8	0.0315144	0.268632	0.637585		WDR35	0.0137457	0.301703	0.724724		PARD3	-0.0293888	0.131676	0.31604		RFX3	-0.0327994	0.262991	0.6326		MYCBP	0.00447863	0.172084	0.411875
CDYL2	-0.0319262	0.262623	0.614049		B9D2	-0.0430568	0.227706	0.53855		RSPH1	-0.00565965	0.281136	0.669783		DYNLT1	-0.120249	0.143941	0.344364		C16orf58	0.165898	0.33745	0.797865		DISC1	-0.00917412	0.269742	0.637585		IFT27	0.0176536	0.302918	0.724724		PCDH15	-0.0173314	0.132098	0.31604		SPAG16	-0.0170485	0.267785	0.640669		TNPO1	-0.0386353	0.172155	0.411875
C1orf192	-0.104679	0.263009	0.614049		NEK4	0.0348813	0.227725	0.53855		HTR6	0.000344265	0.281459	0.669783		DVL1	-0.198974	0.14487	0.344364		NOTCH4	-0.0180214	0.33763	0.797865		BBS10	-0.0606166	0.270281	0.637585		TTC29	-0.00684324	0.30502	0.725851		GLI2	-0.00801836	0.134872	0.320951		RAB23	-0.043505	0.269316	0.640886		RTTN	0.00726645	0.176284	0.4195
USP14	0.11603	0.263082	0.614049		PACRG	0.0333477	0.228181	0.53855		CEP290	-0.011458	0.289062	0.676808		TUBB4B	-1.70127	0.145484	0.344364		CEP89	-0.00829868	0.338485	0.797865		NUP37	-0.00930255	0.272777	0.637585		CEP290	0.0109447	0.307103	0.726391		DISC1	-0.0137645	0.137111	0.324544		STK36	0.0187722	0.271109	0.64172		NME5	0.0799116	0.177833	0.42084
PSMD1	0.141889	0.266146	0.614049		RPGRIP1L	0.0299514	0.228732	0.53855		BBS9	-0.0118055	0.289907	0.676808		C1orf114	0.0236528	0.14781	0.345338		RSPH3	-0.0181447	0.339648	0.797865		NUP35	-0.0106169	0.273238	0.637585		NEK4	0.0218298	0.309768	0.726391		USP14	0.171523	0.138434	0.32562		EXOC5	-0.0404579	0.277133	0.650657		IFT88	0.00988384	0.178739	0.42084
EFCAB10	0.0170033	0.266628	0.614049		FOPNL	0.100773	0.23207	0.541293		CEP72	0.030833	0.290586	0.676808		C9orf174	0.00908566	0.148637	0.345338		TTC12	-0.00659274	0.340907	0.797865		NEK2	-0.0132451	0.274184	0.637585		LPAR6	0.0179602	0.310144	0.726391		GLIS2	-0.0582776	0.139029	0.32562		NUTF2	-0.218655	0.280055	0.650657		SLC47A2	0.000969063	0.181873	0.425966
CROCC	-0.0152478	0.266694	0.614049		TMEM237	0.0266301	0.23233	0.541293		NPFFR1	0.0260522	0.292921	0.676808		TTC18	0.00805582	0.148785	0.345338		NT5C2	0.0288892	0.342486	0.797865		TTLL6	-0.00333303	0.274219	0.637585		NUP107	0.00573965	0.315423	0.732412		FUZ	-0.0561914	0.141218	0.329016		STK38L	-0.0308022	0.280383	0.650657		TRAPPC10	0.0526182	0.183966	0.428612
CUL1	0.095518	0.26796	0.614049		ZMYND12	0.0162979	0.234379	0.543092		XPNPEP3	0.0468294	0.296696	0.676808		TXNL1	0.0838543	0.149738	0.345338		TUBGCP2	0.0499152	0.346507	0.797865		TPRA1	-0.0358968	0.275579	0.637585		C1orf114	0.0177039	0.317443	0.732412		TUBA4A	0.902797	0.154522	0.354205		PTGER4	-0.00453464	0.280733	0.650657		CDC5L	-0.0336791	0.18656	0.432391
INVS	0.00695187	0.269834	0.614049		AZI1	-0.0246124	0.235543	0.543092		TUBE1	-0.0388345	0.297243	0.676808		TPRA1	-0.0307814	0.149776	0.345338		VDAC3	0.245218	0.346571	0.797865		C2CD3	0.0107284	0.28224	0.637585		DNAH7	0.00155294	0.320346	0.732412		CAPSL	-0.00699459	0.155335	0.354205		FOXP1	-0.0403097	0.284589	0.65447		TRAF3IP1	0.0216009	0.19294	0.44278
RPGR	-0.00683448	0.270355	0.614049		NME5	0.0694987	0.237988	0.543529		STK38L	0.0136855	0.297779	0.676808		C16orf93	-0.0262193	0.152158	0.349022		MUC5B	-0.000479765	0.348157	0.797865		KIF3A	0.199789	0.283674	0.637585		CLGN	0.0256062	0.322381	0.732412		ODF3	0.0010182	0.156303	0.354205		TULP3	-0.0405144	0.288448	0.65447		WDPCP	0.00346916	0.193032	0.44278
MKKS	0.107382	0.270827	0.614049		QRFPR	-0.00520547	0.238799	0.543529		KIF27	-0.00305882	0.298174	0.676808		C9orf171	-0.00311023	0.154672	0.351303		GLI1	-0.0045608	0.349626	0.797865		SUFU	-0.0197775	0.285734	0.637585		ARL3	-0.359999	0.323159	0.732412		SGK196	0.049381	0.156741	0.354205		INVS	0.00672226	0.288634	0.65447		IQCB1	0.0212205	0.197576	0.450878
NEK8	0.00470675	0.271275	0.614049		DACH1	0.0201024	0.239397	0.543529		ECHS1	0.38737	0.298845	0.676808		SCLT1	-0.00694088	0.154731	0.351303		C8orf37	-0.0079776	0.355886	0.808007		GLI1	-0.00435011	0.285899	0.637585		NUTF2	-0.191939	0.323707	0.732412		TTLL6	-0.0110574	0.156787	0.354205		SGK196	0.0528909	0.289084	0.65447		RSPH4A	-0.00738149	0.200731	0.451903
LRRC72	0.000412173	0.274121	0.614049		TUBA4A	0.84226	0.254443	0.571232		KPNB1	-0.157022	0.300337	0.676808		NEK8	-0.00690552	0.157868	0.356606		P2RY12	-0.136441	0.358288	0.809332		TEKT1	-0.00418965	0.285935	0.637585		MC4R	-0.027128	0.324236	0.732412		DPY30	-0.0782348	0.156806	0.354205		DYNC1H1	0.449034	0.292575	0.65447		MKS1	0.0151851	0.202097	0.451903
TOPORS	0.0177413	0.274676	0.614049		CEP290	0.0257074	0.256321	0.571232		MNS1	0.0149186	0.303132	0.676808		DNAH10	0.00546668	0.159033	0.357422		TUBGCP4	0.0407082	0.36305	0.815945		WDR35	0.0121281	0.286718	0.637585		METTL7A	-0.391897	0.328487	0.738266		AZI1	-0.026842	0.159354	0.358144		BBIP1	-0.0450301	0.292888	0.65447		CDH23	0.00400331	0.202317	0.451903
PARD3	-0.0242498	0.275224	0.614049		ARL3	-0.294013	0.257229	0.571232		ATXN10	-0.167573	0.303923	0.676808		GLI2	-0.00541394	0.161392	0.36047		INVS	0.00581266	0.367366	0.819789		TRAF3IP1	0.0226192	0.288559	0.637585		CCDC41	-0.00503373	0.334858	0.744415		CDK11A	0.0133949	0.160578	0.359082		BBS5	0.00773834	0.295312	0.65447		ASPM	-0.00132529	0.203693	0.451903
ARL13B	-0.0118878	0.275977	0.614049		LRRC72	0.0011372	0.260797	0.571232		CENPJ	-0.0196681	0.304314	0.676808		GPR161	-0.0135181	0.16214	0.36047		FOPNL	0.0898292	0.371001	0.819789		GPAM	-0.0575314	0.28869	0.637585		CNGA2	-0.000203051	0.33711	0.744415		ASPM	-0.00155165	0.164983	0.367086		DNAAF1	0.0205542	0.298298	0.65447		CLRN1	-0.000230976	0.205746	0.451903
CTNNB1	-0.153773	0.279422	0.61516		MITD1	0.0145195	0.2612	0.571232		TMEM17	0.00719756	0.306624	0.676808		GSK3B	0.163305	0.162869	0.36047		CNGA4	-0.00513378	0.371448	0.819789		PKD2L1	0.0131656	0.289536	0.637585		CUL1	0.102496	0.339985	0.744415		RFX3	-0.0543091	0.167758	0.369814		HAP1	-0.0211961	0.299886	0.65447		NEK8	-0.00896276	0.206233	0.451903
CEP135	-0.00259511	0.279638	0.61516		SUFU	-0.0196416	0.263062	0.571232		NUP62	-0.0642692	0.307225	0.676808		TEKT2	-0.00876442	0.164036	0.36047		NUDC	-0.0627229	0.374196	0.819789		TTBK2	0.0348304	0.290671	0.637585		C1orf53	-0.0513157	0.340607	0.744415		SPAG17	0.00122646	0.168242	0.369814		IFT81	-0.00646197	0.30024	0.65447		KIF19	0.00446451	0.206332	0.451903
CCDC37	-0.0174726	0.280623	0.61516		PKD2L1	0.0136671	0.263215	0.571232		MCHR1	0.00600834	0.309883	0.677948		IFT57	0.0783397	0.164439	0.36047		LCA5	-0.010421	0.375998	0.819789		TTC12	0.00600318	0.291007	0.637585		MAK	-0.00156491	0.34147	0.744415		PKD1L1	-0.0012704	0.168702	0.369814		TNPO1	-0.0327594	0.300816	0.65447		C5orf42	0.0154178	0.207172	0.451903
STK36	0.0241979	0.282618	0.616496		PRPF39	0.120999	0.263238	0.571232		CDK11A	-0.0128131	0.31079	0.677948		NOTCH4	-0.0425917	0.16825	0.365114		DNAH7	0.00239461	0.376706	0.819789		TMEM216	-0.0302516	0.293844	0.637585		U2SURP	0.0149661	0.342319	0.744415		FOXJ1	-0.00601608	0.172056	0.374244		RAB8B	-0.0532112	0.301404	0.65447		TTLL9	0.0105981	0.207899	0.451903
ZNF423	-0.0569213	0.290865	0.63139		STIL	0.00305786	0.269609	0.571232		CEP104	-0.0201867	0.314154	0.681387		NEK7	0.06801	0.169589	0.365114		SPEF2	0.00477851	0.377655	0.819789		DNAI2	-0.00098277	0.29387	0.637585		STK38L	0.0188098	0.34391	0.744415		CRB1	-0.018454	0.172404	0.374244		DYNC2LI1	0.0279904	0.301596	0.65447		ARVCF	-0.0342067	0.20861	0.451903
TEKT2	-0.0250634	0.294042	0.635187		C1orf192	0.0641371	0.269827	0.571232		BBS2	0.0569683	0.315429	0.681387		IFT46	0.066265	0.169685	0.365114		U2SURP	0.0184922	0.383109	0.822564		DNAAF1	0.0264582	0.295152	0.637585		GLG1	0.0860104	0.344606	0.744415		NGFR	-0.00575042	0.175164	0.374825		CCT3	-0.212385	0.304777	0.65447		TUBGCP3	0.0261446	0.209196	0.451903
IFT46	0.0298631	0.298727	0.639156		CEP78	0.0114705	0.270759	0.571232		CCDC164	0.00174094	0.321978	0.691999		CCDC114	0.00149847	0.169839	0.365114		TUBB3	-1.14529	0.383699	0.822564		NOTO	-0.000263255	0.298379	0.641444		GALR3	-0.00268152	0.348278	0.745751		VHL	0.0535513	0.175426	0.374825		NEK2	-0.00977038	0.305089	0.65447		TUBA1C	-0.183875	0.213268	0.456384
IFT122	0.0268058	0.298752	0.639156		DNAAF2	-0.0199172	0.271277	0.571232		CEP164	-0.0143705	0.323451	0.691999		MDM1	0.00927475	0.172039	0.368065		TEKT5	0.00174367	0.38493	0.822564		NT5C2	0.0313802	0.305846	0.649955		NUDC	-0.10852	0.348576	0.745751		CCDC37	0.00155827	0.175457	0.374825		C1orf173	0.0682928	0.307146	0.65447		NOTO	-0.000436516	0.214283	0.456384
GAS8	0.03076	0.302265	0.640654		SMO	-0.0240864	0.271785	0.571232		PKD1L3	0.000747109	0.326686	0.695575		GAS8	0.0452955	0.173552	0.369524		TXNDC9	0.0770862	0.387204	0.822564		HSPB11	0.0347267	0.306344	0.649955		NT5C2	0.02258	0.352282	0.748989		NPHP3	0.023926	0.177501	0.374825		NUP93	0.0409731	0.30738	0.65447		AZI1	-0.0211915	0.214347	0.456384
ZMYND12	0.0128793	0.304601	0.640654		CUL2	0.0803039	0.27234	0.571232		TCTN3	0.0368009	0.33202	0.697225		CEP104	0.0241143	0.177927	0.377037		SASS6	-0.00318119	0.388176	0.822564		RIBC2	0.00221755	0.30672	0.649955		NPHP4	0.00415286	0.353456	0.748989		NUP35	-0.0145218	0.177549	0.374825		TRAPPC3	0.0762466	0.314701	0.658974		TUBGCP2	0.0713661	0.216333	0.458419
PPP1CA	-0.176967	0.304692	0.640654		STK38L	0.0326909	0.272546	0.571232		RPGRIP1L	-0.00567716	0.334894	0.697225		C16orf58	0.186154	0.182578	0.383859		STK38L	-0.0266436	0.391911	0.82369		NPHP3	0.0145242	0.309427	0.652282		RP2	-0.00837519	0.356946	0.7528		GSN	0.167388	0.177726	0.374825		BBS9	-0.0095327	0.315321	0.658974		PAFAH1B1	0.687775	0.218174	0.460129
ALMS1	-0.00727874	0.309205	0.640654		KIF17	0.0656355	0.27257	0.571232		MCRS1	0.0681602	0.334981	0.697225		ARL6	0.0600068	0.183319	0.383859		SYNE2	-0.00659134	0.392663	0.82369		MNS1	0.0094307	0.311705	0.652282		SCYL1	0.073392	0.366012	0.764807		CC2D2A	-0.0153687	0.178972	0.375672		TTC30A	-0.00922752	0.315516	0.658974		ARF4	-0.199541	0.219918	0.46162
RILPL1	0.0348838	0.309666	0.640654		RAB17	0.00268396	0.273421	0.571232		NUDC	-0.0954734	0.337535	0.697225		IFT43	-0.0408305	0.185105	0.383859		KIF27	-0.00288422	0.394261	0.82369		CUL2	0.073026	0.312216	0.652282		STIL	0.00188477	0.366655	0.764807		TCTN3	-0.0369967	0.18373	0.383435		RPGR	0.00418697	0.317967	0.658974		SDCCAG8	-0.0303386	0.222282	0.464391
NPY2R	0.0176503	0.311156	0.640654		PPP4R4	0.121898	0.276549	0.575067		RP1	-0.0002729	0.337569	0.697225		TEKT3	0.00366857	0.185316	0.383859		OCRL	0.123334	0.40116	0.830407		LCA5	0.00982104	0.315632	0.655377		MAL	0.294512	0.36874	0.764807		TTC18	0.0070622	0.185171	0.383435		IFT57	0.0517711	0.320212	0.658974		SCLT1	-0.00669091	0.22333	0.464401
BBS7	0.0345639	0.311221	0.640654		MCRS1	-0.0984044	0.277942	0.575276		CCDC114	0.00074085	0.33833	0.697225		TEKT1	0.00398138	0.18546	0.383859		LRRC72	0.000535198	0.401208	0.830407		DCDC2	0.00543705	0.317104	0.655377		IFT46	0.0304062	0.369514	0.764807		NPHP1	0.00500815	0.185255	0.383435		IFT80	0.0409205	0.320652	0.658974		CUL2	0.0588536	0.226007	0.467589
VDAC3	0.175105	0.312302	0.640654		NOTO	-0.000662932	0.279245	0.575296		ASAP1	0.0146363	0.339758	0.697225		PKD2	0.0354022	0.190812	0.393107		CENPJ	-0.00821905	0.407745	0.836598		TMEM237	0.0199371	0.318635	0.655377		DYNC1H1	0.394004	0.372157	0.766713		GSK3B	0.138319	0.186636	0.384506		TUBA4A	0.587851	0.321019	0.658974		DRD1	0.0464507	0.228512	0.467589
TUBA1C	-0.100356	0.312409	0.640654		HTR6	0.0172439	0.283594	0.580415		PPP1CC	0.0596139	0.340794	0.697225		DNAI2	-0.000586589	0.195641	0.399688		DPY30	0.104063	0.415323	0.836598		MLF1	-0.0567036	0.319588	0.655377		C16orf58	0.105502	0.377761	0.768406		CEP97	0.0238508	0.194639	0.399144		AZI1	-0.0203087	0.321396	0.658974		TUBGCP4	0.0840417	0.230863	0.467589
KISS1R	0.0106079	0.324067	0.661513		TUBB4B	-1.29293	0.284338	0.580415		ULK4	-0.00224684	0.341562	0.697225		RUVBL1	-0.0334216	0.196042	0.399688		BBS5	-0.0102233	0.416146	0.836598		HTR6	0.01217	0.321383	0.655921		DNAH9	0.00707914	0.378164	0.768406		C4orf37	-0.00119179	0.195708	0.399496		C5orf42	0.0117861	0.322823	0.658974		C15orf26	0.00382748	0.232379	0.467589
TUBGCP4	0.0404482	0.32647	0.661939		PSMD1	0.187317	0.290293	0.588193		TMEM138	0.00877552	0.345945	0.702948		TTLL3	0.0269528	0.1967	0.399688		SCYL1	0.082626	0.416956	0.836598		TEX9	0.00174557	0.322802	0.655921		STAT6	0.01305	0.379486	0.768406		INVS	0.00894155	0.200499	0.407408		P2RY12	-0.118956	0.325324	0.659829		RANBP1	0.048977	0.232535	0.467589
QRFPR	0.00361477	0.328601	0.661939		KIF24	0.00332125	0.290792	0.588193		MDM1	-0.00365233	0.353211	0.709832		RAB8A	-0.045298	0.197976	0.40045		WDR60	0.0168724	0.417544	0.836598		TCTN3	-0.025408	0.324506	0.656387		RIBC2	0.00200742	0.381453	0.768406		TUBGCP2	0.0672255	0.204293	0.413229		BLOC1S2	0.144649	0.327402	0.659829		EXOC6	-0.0394029	0.233065	0.467589
PSMC2	0.0498778	0.328872	0.661939		GLIS2	-0.0366229	0.295	0.594004		STOML3	-0.000282926	0.353309	0.709832		PSMD1	0.221066	0.202869	0.408493		HTT	0.0652629	0.417548	0.836598		ACTG1	-3.40761	0.326155	0.656738		TIE1	-0.0338335	0.384191	0.768406		NMUR1	-0.00267905	0.206814	0.416436		HSPA8	1.62756	0.32769	0.659829		WDR96	0.00170652	0.233526	0.467589
SPEF2	0.0051077	0.330226	0.661939		C1orf173	0.100079	0.296788	0.594913		BLOC1S2	0.0798773	0.354119	0.709832		CEP250	0.0336327	0.204617	0.410155		HNF1B	0.000367967	0.418993	0.836598		ECHS1	-0.332499	0.330076	0.661638		WDR96	0.00424507	0.387236	0.768406		TPPP2	0.013749	0.210442	0.421831		EGFR	-0.0293246	0.329821	0.661128		NEK2	-0.0119777	0.234999	0.467589
EVC2	-0.00221331	0.332756	0.664021		RSPH9	-0.0505315	0.301348	0.597964		PPP1CA	0.241977	0.356394	0.71119		PDE6D	-0.136769	0.207644	0.414358		SPAG16	-0.015281	0.421142	0.836598		KPNB1	0.0990084	0.3323	0.66267		DISC1	0.00263619	0.391751	0.768406		KIF3B	0.174122	0.214835	0.427437		TTC30B	-0.00640262	0.338606	0.675694		STIL	0.00222329	0.235072	0.467589
DNAAF2	-0.0166666	0.339975	0.672123		MLF1	-0.0435522	0.301723	0.597964		CLRN1	-0.000277915	0.359881	0.714941		RAB8B	0.0430505	0.208858	0.414918		CC2D2A	-0.00917464	0.424508	0.836598		CCDC37	-0.00220325	0.334901	0.66267		NMUR1	-0.000947476	0.393461	0.768406		USH1C	0.0147283	0.215616	0.427437		CCT2	-0.127001	0.344351	0.68409		SCYL1	0.122068	0.235371	0.467589
TPRA1	-0.0253175	0.340395	0.672123		C16orf58	0.223899	0.302341	0.597964		MUC5B	-0.000161995	0.36504	0.721968		NPHP3	0.0231651	0.210643	0.416604		TRIP11	-0.0113201	0.428376	0.836598		MAK	-0.00155736	0.335137	0.66267		PPIL6	0.00289962	0.394079	0.768406		CCDC114	0.00175973	0.21612	0.427437		TUBGCP4	0.0720017	0.346051	0.684412		TEX9	0.00158395	0.236817	0.46837
TMEM216	-0.0278684	0.341348	0.672123		ECHS1	-0.437532	0.305591	0.600795		TBC1D7	-0.0214777	0.36755	0.723715		DRD5	0.0242382	0.213863	0.4186		DCTN1	0.334374	0.429424	0.836598		TEKT2	-0.00790673	0.336547	0.66267		GLI3	-0.0178386	0.394763	0.768406		C1orf114	0.0240396	0.217217	0.427546		EVC2	-0.00158982	0.348623	0.686449		TMEM67	0.00462011	0.238742	0.468697
STAT6	0.0176455	0.343159	0.672713		RAB3IP	0.0256485	0.306473	0.600795		PKD1L1	0.000609073	0.380486	0.745638		ASPH	0.0503391	0.214987	0.4186		PAFAH1B1	0.421244	0.433898	0.836598		PKD1L1	-0.000519951	0.346433	0.678737		PLK1	0.00477421	0.396894	0.768406		B9D2	-0.0389331	0.218096	0.427546		IQCB1	0.021015	0.360333	0.706261		ASAP1	-0.0906739	0.239088	0.468697
NPHP4	0.00630986	0.350519	0.684128		DYNC1H1	0.48427	0.312757	0.610404		DNAH10	0.00442382	0.382035	0.745638		GLI1	-0.00411549	0.215798	0.4186		ZNF423	-0.0435043	0.436417	0.836598		TBC1D30	0.0213593	0.34788	0.678737		WDR65	-0.00493702	0.39726	0.768406		RPGR	0.00623032	0.219423	0.428261		HTR6	0.0108986	0.361859	0.706261		KIF24	-0.00433593	0.24217	0.472657
RSPH1	-0.0618165	0.35439	0.68631		NOTCH4	-0.0235105	0.314118	0.610404		MAK	-0.00247092	0.386085	0.746249		LPAR6	-0.0214598	0.216227	0.4186		ARL6	0.0455575	0.438075	0.836598		WDR66	0.00144042	0.350387	0.678737		RSPH9	0.0255209	0.398346	0.768406		NME7	-0.139417	0.221698	0.429541		PAFAH1B1	0.596077	0.366143	0.710031		TTC8	0.030032	0.244345	0.473088
TUBA1A	-1.78468	0.355093	0.68631		DYDC2	0.0109054	0.33228	0.64289		SSNA1	0.410214	0.387301	0.746249		PCDH15	-0.0111758	0.216355	0.4186		GPR98	-0.025648	0.440977	0.836598		CEP250	0.0275973	0.350808	0.678737		NUP214	0.00968171	0.398864	0.768406		C8orf37	-0.00973108	0.224071	0.429541		C9orf24	0.0908884	0.367522	0.710031		DNAI2	-0.000644884	0.245132	0.473088
GLI3	-0.0141125	0.356627	0.68631		GSN	0.124903	0.338486	0.651732		PCM1	-0.0500122	0.391047	0.746249		STOML3	-0.00143888	0.219198	0.422265		TTC30A	-0.0120361	0.44268	0.836598		LPAR6	-0.0282418	0.354131	0.6822		CCT5	-0.101444	0.400914	0.768406		TMEM138	0.0104693	0.224134	0.429541		CNGA4	0.00307288	0.368578	0.710031		NMUR1	-0.00228321	0.246051	0.473088
HTR6	0.00840577	0.358307	0.68631		CNGA4	0.00422393	0.339779	0.651732		PKD2	-0.02379	0.392746	0.746249		PHF17	0.0242646	0.220551	0.423039		RAN	0.227648	0.448559	0.836598		KIF19	0.00723557	0.357529	0.685234		CLUAP1	0.0415338	0.401244	0.768406		CDYL2	0.0430937	0.224243	0.429541		RPGRIP1	0.000468325	0.373959	0.717292		HSPB11	0.0416734	0.247522	0.473088
WDR35	0.0108571	0.359349	0.68631		FBF1	0.015507	0.349812	0.662691		HSPB11	0.0190598	0.393298	0.746249		CDK11A	0.0105524	0.224419	0.428611		USH2A	0.000226031	0.450279	0.836598		TTLL3	0.01686	0.358785	0.685234		C1orf173	-0.0318527	0.402334	0.768406		TBC1D7	-0.0358848	0.225841	0.429541		NUP35	-0.00758079	0.378689	0.723247		MFSD10	-0.0668282	0.247707	0.473088
MAK	-0.00401194	0.361544	0.687551		ASAP1	0.0798382	0.350071	0.662691		USP14	0.0364811	0.393827	0.746249		NUP107	0.0123488	0.228514	0.434568		NEK8	0.00227081	0.451267	0.836598		NME7	-0.133371	0.37757	0.718028		PPP4R4	-0.0844038	0.405076	0.770336		USP21	0.0368114	0.226176	0.429541		MAL	0.569345	0.383359	0.725994		BBS7	0.0580662	0.251832	0.478911
PKD1	0.0489322	0.369458	0.698818		UBA1	0.358505	0.350527	0.662691		NGFR	-0.0553547	0.394087	0.746249		GALR2	-0.00221337	0.229657	0.434883		PKHD1	-5.73828e-05	0.451782	0.836598		WDR60	0.0151164	0.383422	0.726054		RAB8B	-0.0395785	0.413405	0.780135		ARVCF	-0.0432795	0.227142	0.429541		CDH23	0.00310469	0.385681	0.725994		CNGA2	-0.000277171	0.25428	0.48151
IQCB1	0.0161869	0.370609	0.698818		EVC2	-0.00192547	0.35145	0.662691		CCT5	-0.0701329	0.398011	0.750354		NPHP4	0.00546458	0.232774	0.438918		DYNC1H1	0.275133	0.453399	0.836598		NUP107	0.00832229	0.388374	0.731135		CEP97	0.0123042	0.413919	0.780135		GLI3	-0.0241143	0.227802	0.429541		PCM1	0.043621	0.387721	0.725994		RAN	0.195427	0.255614	0.481985
CLUAP1	0.0349523	0.375589	0.70522		CEP89	-0.00924873	0.353899	0.664493		GLIS2	-0.0303349	0.40012	0.750354		BBS4	0.0459888	0.236096	0.443304		DYNC2H1	-0.00642504	0.454433	0.836598		ARL3	-0.269578	0.389391	0.731135		EXOC4	0.0291155	0.415488	0.780135		DYNC2H1	0.00965277	0.230201	0.432234		TEKT5	-0.00137516	0.387728	0.725994		FLNA	-0.164677	0.267952	0.502672
TXNL1	0.0661767	0.377698	0.7062		DNAI1	0.0030591	0.355594	0.664734		PTCH1	-0.0527989	0.401313	0.750354		INTU	0.0144869	0.23957	0.447935		TXNL1	0.0861849	0.454802	0.836598		SCYL1	0.0956706	0.392375	0.733091		CBY1	-0.0261891	0.419006	0.783435		CCT2	-0.298374	0.236644	0.440889		CCDC37	-0.000893689	0.389843	0.725994		DPYSL2	0.699596	0.268845	0.502672
AK7	-0.0108237	0.381111	0.709588		RIBC2	0.00190645	0.357026	0.664734		USH1G	0.00645891	0.411176	0.751318		CBY1	-0.0568594	0.24146	0.44958		MAL	-0.569505	0.455925	0.836598		ARF4	-0.271532	0.393727	0.733091		KIF27	0.0025245	0.42424	0.786803		NEK4	0.0272504	0.236792	0.440889		TEKT2	-0.00506376	0.389916	0.725994		RSPH1	0.013771	0.271327	0.50519
USP21	0.0213488	0.382699	0.709588		TRIP11	0.0182222	0.358963	0.664734		RSPH3	-0.00963654	0.412797	0.751318		METTL7A	-0.546329	0.242891	0.45036		PTGER4	0.00724156	0.462996	0.836598		NEK8	-0.00372768	0.398774	0.739394		HEATR2	0.00724568	0.425183	0.786803		FAM81B	0.000821671	0.239814	0.444656		LZTFL1	0.0528726	0.391948	0.726102		MNS1	0.00751168	0.275286	0.510426
NUP62	-0.027969	0.385141	0.709849		TTLL6	-0.00555643	0.360622	0.664734		TTLL6	-0.000491988	0.414182	0.751318		TRAPPC3	0.0768323	0.244135	0.450788		SPATA7	0.0154051	0.463568	0.836598		LZTFL1	0.0444456	0.404385	0.741043		IFT57	-0.134014	0.42841	0.786803		ARF4	-0.225955	0.240887	0.444791		CLRN1	-5.09e-05	0.393237	0.726102		SEC63	-0.0254147	0.280134	0.515412
ORC1	-0.00106001	0.38603	0.709849		KIF3B	-0.284413	0.361638	0.664734		HYLS1	-0.0110292	0.414202	0.751318		TMEM177	0.0291988	0.248985	0.454396		RABL5	0.0403497	0.467627	0.836598		MUC5B	-0.000644987	0.404575	0.741043		GPR161	0.0137249	0.429298	0.786803		PSKH1	-0.0502292	0.244837	0.447253		BBS7	0.0529954	0.397046	0.729031		IFT74	-0.00727167	0.281871	0.515412
PKD2	0.0199787	0.390604	0.71339		NUP93	-0.0654266	0.364517	0.664734		RAB11FIP3	0.0573125	0.414237	0.751318		TEKT5	-0.00141644	0.249027	0.454396		SGK196	-0.0157021	0.467956	0.836598		PACRG	0.0216453	0.404764	0.741043		MITD1	0.00636158	0.429647	0.786803		ZMYND12	0.00950888	0.244946	0.447253		DNAI2	-0.000416333	0.3981	0.729031		PACRG	0.0320173	0.284603	0.515412
NPHP1	0.00306324	0.391162	0.71339		ARL13B	0.00897058	0.365436	0.664734		MYCBP	-0.004547	0.41629	0.751318		TMEM231	0.0305902	0.249719	0.454396		KIF3C	0.382338	0.470192	0.836598		FBF1	0.00985975	0.407197	0.741043		NUP35	-0.00563167	0.432493	0.788768		ZNF423	-0.0836288	0.245659	0.447253		TPRA1	-0.029506	0.403811	0.736459		BBS2	-0.179391	0.28496	0.515412
HEATR2	-0.00976931	0.395293	0.713668		DISC1	-0.00451662	0.369138	0.664734		LCA5	-0.00994918	0.41747	0.751318		CAPSL	-0.00607122	0.250482	0.454396		ARL3	0.283594	0.472778	0.836598		IFT81	-0.00796198	0.409234	0.741043		NOTO	0.000114272	0.439062	0.796567		TMEM177	0.0295586	0.24624	0.447253		C16orf48	-0.0294671	0.405983	0.737398		PARD6A	-0.262445	0.285	0.515412
LPAR6	0.0151961	0.395864	0.713668		IFT20	0.0747974	0.369732	0.664734		FUZ	0.0665	0.417791	0.751318		SGK196	0.0527607	0.251641	0.454396		MAPRE2	0.204739	0.473419	0.836598		MCRS1	-0.0602724	0.409655	0.741043		EFCAB10	-0.00749746	0.441788	0.796567		KISS1R	0.00384961	0.250682	0.451693		KISS1R	0.00273961	0.409189	0.740199		GPR161	-0.0123995	0.285017	0.515412
TXNDC9	0.0413655	0.396126	0.713668		BLOC1S2	0.16223	0.369914	0.664734		HAP1	0.00433857	0.418215	0.751318		CEP164	0.0117466	0.252215	0.454396		GPR88	0.0354318	0.47396	0.836598		HEATR2	-0.00804335	0.412618	0.741056		PKHD1	-9.32104e-05	0.443127	0.796567		TXNDC9	-0.0507288	0.251326	0.451693		C4orf47	-0.00487006	0.412162	0.741433		C2CD3	0.0127789	0.288677	0.515412
INPP5E	0.0277631	0.398604	0.714445		CLRN1	-0.00014493	0.371795	0.664734		IFT140	-0.0193085	0.418712	0.751318		RPGRIP1L	0.022587	0.257181	0.459992		C14orf45	-0.0195194	0.477529	0.836598		RILPL2	-0.0200692	0.414832	0.741056		SPAG6	0.0100152	0.443929	0.796567		PSMD1	0.160765	0.25173	0.451693		EXOC6	-0.0341638	0.414334	0.741433		DPCD	0.108925	0.289661	0.515412
MFSD10	-0.0475616	0.400354	0.714445		BBS2	0.14995	0.371953	0.664734		GALR2	0.00085989	0.434614	0.774866		DRD2	-0.00553804	0.257389	0.459992		MFSD10	-0.0336241	0.478311	0.836598		C1orf53	-0.0303955	0.415395	0.741056		DPY30	-0.0569455	0.447941	0.798692		MNS1	0.00693865	0.260257	0.463912		NME5	0.0447378	0.414869	0.741433		NUP35	-0.00703238	0.289795	0.515412
DNAH10	-0.00622553	0.401374	0.714445		TBC1D30	0.0269455	0.378676	0.674043		GSN	-0.047899	0.435318	0.774866		WDR63	0.00137119	0.259783	0.462413		USP14	0.0909952	0.482173	0.836598		GLI3	-0.0121742	0.416324	0.741056		DCTN1	0.404254	0.448703	0.798692		KIF7	-0.0117714	0.260703	0.463912		NRXN1	-0.140679	0.418449	0.743738		MLF1	-0.0371482	0.289948	0.515412
LZTFL1	0.0224486	0.405572	0.719042		GSK3B	0.119468	0.382781	0.678636		HYDIN	-0.00303798	0.442359	0.782846		ZNF423	-0.0526547	0.264136	0.468289		WDR52	0.00537664	0.48275	0.836598		BLOC1S2	0.16414	0.4209	0.746217		TCTN1	-0.00770939	0.453361	0.802242		RPGRIP1L	0.0203933	0.261667	0.463912		CCDC41	-0.00662769	0.419502	0.743738		MDM1	-0.0051029	0.290716	0.515412
DNAH7	0.00319481	0.407801	0.720125		TEKT5	0.0014906	0.393725	0.690149		RABL5	0.022462	0.44332	0.782846		RAN	0.228596	0.276099	0.487556		HTR6	0.00516759	0.485825	0.836598		TUBB4B	-0.779627	0.4239	0.748553		KIF17	0.0166527	0.454303	0.802242		LZTFL1	0.0565954	0.264686	0.466957		TBC1D30	0.0264154	0.424339	0.749329		PPP1CA	-0.270255	0.292128	0.515862
RAB17	0.000683	0.409608	0.720457		RAN	0.189855	0.395571	0.690149		PRLHR	-0.00716084	0.450165	0.788733		RP2	-0.0148109	0.27832	0.488346		RILPL2	-0.0139784	0.48731	0.836598		CTNNB1	-0.165288	0.426252	0.749732		CCDC114	0.00630502	0.45976	0.808669		MC4R	-0.0161342	0.265484	0.466957		TUBB4B	-0.683993	0.42916	0.754846		EXOC6B	0.0678331	0.300572	0.526645
C9orf24	0.156431	0.416299	0.720841		NUTF2	-0.159126	0.396256	0.690149		NUP35	-0.0100024	0.450198	0.788733		GPAM	-0.0513169	0.278741	0.488346		TNPO1	-0.0286567	0.488534	0.836598		CRB1	-0.0107487	0.432897	0.75735		ZNF423	0.0590136	0.464687	0.814116		PHF17	0.0225814	0.267452	0.468568		MFSD10	-0.0546021	0.431575	0.755989		TTC18	0.00519803	0.301859	0.526645
IFT81	-0.00717377	0.416475	0.720841		DFNB31	0.0247395	0.396804	0.690149		TUBGCP4	0.0499579	0.454285	0.789562		NUTF2	-0.234101	0.283036	0.493925		FOXP1	0.00858098	0.489161	0.836598		EFCAB10	-0.0121197	0.435164	0.75735		CCDC103	-0.0375965	0.46659	0.814245		NT5C2	0.0323712	0.275113	0.476787		NME7	-0.147744	0.433207	0.755989		USH1C	0.0263908	0.301903	0.526645
HYDIN	-0.0073329	0.416986	0.720841		DNAI2	-0.000839814	0.399381	0.690149		IFT80	-0.00937438	0.455129	0.789562		SPA17	0.0143319	0.285895	0.496966		SCLT1	-0.0025632	0.493012	0.836598		XPNPEP3	-0.034916	0.442368	0.75735		FBF1	0.0103652	0.474307	0.818783		TRIP11	0.0184682	0.275809	0.476787		PTCH1	-0.00919882	0.438159	0.758887		TMEM17	0.011785	0.302969	0.526645
DACH1	0.0229822	0.417784	0.720841		SGK196	0.0341885	0.400653	0.690149		PSMC2	0.0458502	0.455994	0.789562		NEK2	-0.017117	0.288963	0.500344		SPAG17	-0.00315827	0.495234	0.836598		C1orf114	0.0156215	0.44281	0.75735		RPGR	0.0038587	0.475263	0.818783		CCT3	-0.212129	0.275985	0.476787		PACRG	0.0184227	0.439309	0.758887		USH2A	-0.000332373	0.30869	0.529167
NRXN1	-0.103046	0.418878	0.720841		CNGA2	-0.000235699	0.40438	0.690149		AK7	-0.00232301	0.464936	0.79662		GLI3	-0.0152326	0.294639	0.506754		GPAM	-0.0272676	0.49589	0.836598		RAB23	-0.0412166	0.443395	0.75735		BBS2	0.0652532	0.475515	0.818783		IQCB1	0.0202171	0.276429	0.476787		HSPB11	0.0245259	0.442302	0.758887		TUBA4A	0.890946	0.308885	0.529167
C1orf114	0.0153774	0.419546	0.720841		IFT46	0.0437592	0.40464	0.690149		TMEM67	-0.00194556	0.469405	0.79662		PRPF39	0.0983567	0.294942	0.506754		TMEM67	-0.00501766	0.495951	0.836598		C21orf2	-0.0259928	0.444417	0.75735		P2RY12	0.0424346	0.480855	0.818783		UBA1	0.317656	0.279408	0.480064		LCA5	0.00741059	0.443247	0.758887		KIF3A	0.167707	0.309698	0.529167
DNAH2	-0.00592419	0.422443	0.721998		MNS1	0.00959819	0.405622	0.690149		DNAAF1	-0.0121827	0.470975	0.79662		IFT52	-0.0503715	0.297867	0.50981		ULK4	0.00322805	0.498444	0.836598		DNAH5	0.00148997	0.445478	0.75735		DNALI1	0.0140877	0.485097	0.818783		NUP214	0.0209725	0.281333	0.481512		GALR3	0.0026559	0.443742	0.758887		DRD5	0.0204338	0.310279	0.529167
C16orf58	0.130046	0.423464	0.721998		CEP104	0.0142079	0.405815	0.690149		RILPL1	-0.0108497	0.473413	0.79662		PARD3	-0.0186307	0.301141	0.51344		MDM1	-0.00501747	0.50012	0.836598		TMEM17	0.00987789	0.445765	0.75735		GSN	0.122736	0.487284	0.818783		TUBB4B	-1.27641	0.283769	0.483821		FAM161A	-0.0061661	0.4451	0.758887		DRD2	-0.00311143	0.310366	0.529167
DCDC2	-0.00589716	0.427157	0.725514		SSTR3	0.023672	0.40746	0.690149		DNAH1	0.00495113	0.474825	0.79662		PKD1L1	-0.00115431	0.307105	0.520154		SSTR3	0.0147238	0.503149	0.836598		TMEM177	0.0169611	0.445901	0.75735		SMO	-0.0246246	0.488112	0.818783		ALMS1	0.00679033	0.295523	0.501938		C6orf165	0.0111354	0.458661	0.768943		FBF1	0.014786	0.312852	0.531371
CDH23	-0.0100016	0.429165	0.726153		SHH	0.00215458	0.409295	0.690149		TTC21B	0.013038	0.475626	0.79662		TOPORS	0.01635	0.307417	0.520154		SNRNP200	-0.0525386	0.503512	0.836598		SNX10	0.262131	0.449593	0.760718		WDR16	0.0141234	0.490349	0.818783		TMEM216	-0.0241896	0.29843	0.504948		PSMC2	0.0353895	0.461439	0.768943		ODF2	0.0172048	0.314741	0.532546
CEP104	0.0140842	0.435973	0.731757		INPP5E	0.0338491	0.411211	0.690149		BBS4	0.0491609	0.47595	0.79662		HSPB11	0.0333547	0.3101	0.522707		BBS1	0.0280206	0.505643	0.836598		UBA1	0.232893	0.462596	0.778752		SPATA7	-0.00998374	0.492321	0.818783		QRFPR	-0.00432581	0.299892	0.5055		GLI1	-0.00316359	0.465169	0.768943		TCTN2	0.0146604	0.318432	0.536751
ACTG1	-2.07854	0.439655	0.731757		RANBP1	-0.0178813	0.411416	0.690149		SNX10	0.0521424	0.476777	0.79662		STK38L	0.0200001	0.311457	0.523013		GNB1L	0.00318377	0.50774	0.836598		GPR98	-0.0298937	0.463751	0.778752		RAB11A	-0.19811	0.49412	0.818783		EGFR	-0.0253488	0.302752	0.508387		CEP135	-0.00199767	0.466002	0.768943		CLUAP1	0.0297343	0.319969	0.537306
SEC63	0.0268301	0.440447	0.731757		DNAL1	-0.0373907	0.412538	0.690149		TTC30B	-0.00449408	0.47691	0.79662		TBC1D7	-0.0395083	0.31684	0.530052		TPRA1	-0.0153057	0.507915	0.836598		HYDIN	0.0028075	0.467915	0.779121		NEK8	0.003231	0.494734	0.818783		CEP89	-0.0117138	0.305399	0.508387		CROCC	0.00730683	0.466085	0.768943		EFHC1	0.00843589	0.330483	0.552876
SSNA1	-0.179217	0.442228	0.731757		CCT2	-0.177995	0.414136	0.690227		HEATR2	0.00441438	0.477972	0.79662		NIN	0.018549	0.31856	0.530934		TULP3	-0.024829	0.507943	0.836598		DFNB31	0.0232535	0.469349	0.779121		TPRA1	-0.0199429	0.498586	0.818783		SCLT1	-0.00504159	0.308281	0.508387		ODF2	0.00947007	0.466357	0.768943		RPGRIP1L	0.014005	0.33312	0.555201
TACC2	-0.00766087	0.442311	0.731757		C21orf2	-0.0287128	0.418668	0.695177		TPPP2	-0.00290446	0.481718	0.799604		DCTN1	0.445152	0.322647	0.533799		SDCCAG8	-0.0144206	0.511715	0.836598		PARD3	-0.0138216	0.470956	0.779121		BBIP1	0.0258145	0.498896	0.818783		MAPRE2	0.350945	0.308461	0.508387		OFD1	0.006341	0.467611	0.768943		GALR2	-0.00119176	0.346303	0.574854
BBS1	0.0254651	0.442343	0.731757		BBS4	0.0392031	0.426128	0.704339		RPGR	-0.00256172	0.48464	0.799604		PTGES3	0.296385	0.322678	0.533799		TEKT3	-0.00119348	0.512712	0.836598		NUP62	0.0264422	0.470974	0.779121		C9orf171	0.00325723	0.502256	0.818783		HSPB11	0.014694	0.308705	0.508387		CEP41	0.0122454	0.467612	0.768943		RIBC2	0.00146847	0.347717	0.574854
SCLT1	-0.00416584	0.44792	0.736401		BBIP1	0.0383792	0.429017	0.704339		TTC29	-0.000203139	0.485153	0.799604		RAB11FIP3	0.0851119	0.324871	0.535436		IFT46	0.0359622	0.512913	0.836598		RPGR	0.00390939	0.480506	0.791945		TTC30B	0.00238583	0.502409	0.818783		MKKS	0.130981	0.311003	0.508387		NGFR	0.00689475	0.467812	0.768943		ARRB2	0.12891	0.349919	0.574854
PKD1L3	-0.000605561	0.44846	0.736401		PTGER4	0.00274639	0.429504	0.704339		GPR98	0.00357117	0.489168	0.803246		TNPO1	0.0225985	0.328535	0.538015		VHL	0.0313376	0.513318	0.836598		CHD7	-0.00973888	0.482972	0.793072		C9orf24	-0.0243496	0.503726	0.818783		AK8	-0.0068062	0.311418	0.508387		HTT	0.0599982	0.469268	0.768943		CEP250	0.0287928	0.350079	0.574854
DRD5	0.0207705	0.456828	0.743745		TRAPPC3	0.0540876	0.430517	0.704339		CEP250	-0.0270149	0.494888	0.809652		TEX9	0.00200051	0.329427	0.538015		UBA1	0.189749	0.514553	0.836598		TCTN1	-0.00762676	0.487591	0.794869		HTT	0.0397971	0.504328	0.818783		HEATR2	-0.0103432	0.312344	0.508387		SPAG17	-0.00104142	0.470842	0.768943		CCDC103	-0.0197435	0.352282	0.575757
MYO6	0.0386703	0.457406	0.743745		C8orf47	-0.00631376	0.43692	0.712195		WDR1	-0.0281579	0.500035	0.809785		HTT	0.0686681	0.330063	0.538015		RAB11FIP3	0.069259	0.514658	0.836598		C14orf45	0.0220646	0.487639	0.794869		RAN	-0.146849	0.505992	0.818783		CENPJ	0.0128429	0.312904	0.508387		TMEM67	0.00315535	0.472177	0.768943		LZTFL1	0.0349736	0.353217	0.575757
WDR66	-0.00265349	0.457947	0.743745		SPAG17	0.00101609	0.440495	0.713102		EFCAB10	-0.00650223	0.502171	0.809785		DISC1	-0.00729667	0.331786	0.53885		PTPDC1	0.0160855	0.516407	0.836598		INTU	0.00723011	0.491227	0.797796		WDR67	-0.00303497	0.506478	0.818783		GPR88	-0.0439659	0.313029	0.508387		EFCAB10	-0.0113064	0.473845	0.768943		PKHD1	-0.000326345	0.35879	0.582706
CCT3	-0.0601511	0.462184	0.744211		CLDN2	-0.00108893	0.441311	0.713102		WDR35	-0.0051278	0.502183	0.809785		MAPRE2	0.400248	0.337584	0.546272		C21orf2	0.0187561	0.523384	0.836598		NUP93	-0.0353221	0.495134	0.801218		TEKT1	0.00844705	0.506781	0.818783		NUP62	0.0398155	0.32257	0.520044		POC1A	-0.00774785	0.476419	0.768943		CCT3	-0.152997	0.361861	0.585291
CEP290	0.0101255	0.463015	0.744211		BBS5	0.00929555	0.442283	0.713102		TRIP11	-0.0156659	0.502319	0.809785		FAM81B	0.00106758	0.339624	0.547583		MKKS	0.12574	0.523987	0.836598		SLC47A2	-0.00161026	0.50116	0.805975		DNAH2	0.00220832	0.50783	0.818783		BBS10	-0.0502183	0.324005	0.520044		CRB3	0.00115346	0.476917	0.768943		TTBK2	0.0599094	0.36439	0.585291
FBF1	0.010257	0.463251	0.744211		TRAF3IP1	0.0198029	0.444171	0.713559		TCTN2	0.00531796	0.504069	0.809785		GNB1L	-0.00513981	0.342491	0.55021		MCRS1	0.0391603	0.525275	0.836598		HYLS1	-0.0149815	0.501697	0.805975		DPYSL2	0.420464	0.51147	0.821675		CCDC41	-0.00952578	0.325912	0.520044		NUP107	-0.00549211	0.482639	0.771621		WDR65	0.00341043	0.36624	0.585291
XPNPEP3	0.0351393	0.472885	0.756957		DCTN1	0.403666	0.452216	0.723871		TEKT1	-0.0019033	0.506137	0.810184		DYNC1H1	0.404375	0.343826	0.550369		BBS7	0.028908	0.527064	0.836598		C9orf174	0.00324656	0.506136	0.810182		SPA17	-0.00979959	0.515349	0.822938		CROCC	0.0118574	0.326988	0.520044		TCTN1	-0.00900637	0.485713	0.771621		HAP1	-0.0180652	0.368231	0.585291
TTC30B	-0.00526374	0.476076	0.759333		USH1G	-0.000942108	0.458598	0.731455		C1orf192	0.0315235	0.510635	0.814454		NME5	0.0518538	0.34624	0.552246		CEP78	-0.00451793	0.532418	0.836598		STK36	0.0121253	0.508756	0.811457		AK5	0.109107	0.516103	0.822938		FLNA	-0.113307	0.328083	0.520044		CEP164	0.00675153	0.485924	0.771621		PPP1R9A	0.068525	0.368996	0.585291
CEP250	-0.0275232	0.489649	0.774637		PSKH1	-0.0307632	0.464958	0.735826		DNAI1	0.00128342	0.513449	0.816017		PPP2R1A	-0.673672	0.347746	0.552668		WDR1	-0.0820885	0.533236	0.836598		DRD2	-0.00932392	0.512435	0.813426		VHL	-0.0144755	0.51978	0.822938		TEKT3	0.00132556	0.328167	0.520044		NEK8	-0.00416895	0.487344	0.771621		LCA5	-0.00913738	0.369842	0.585291
DYNC1H1	0.227019	0.492899	0.774637		TEKT2	-0.00614885	0.466438	0.735826		NUP107	-0.00877335	0.51991	0.822487		B9D2	-0.0327759	0.349713	0.553817		NUP37	-0.00712093	0.533409	0.836598		TTC29	0.000708639	0.513647	0.813426		KIF3B	-0.0753575	0.522078	0.822938		ODF2	0.0172506	0.328387	0.520044		DNAH7	0.00138098	0.487706	0.771621		NUDC	0.114669	0.370102	0.585291
TRAF3IP1	-0.0127195	0.493725	0.774637		GLI2	-0.00251575	0.467405	0.735826		KIF3C	0.177308	0.521217	0.822487		MYCBP	0.00559937	0.361512	0.570472		CCT3	-0.119233	0.533647	0.836598		SPAG17	-0.000830474	0.520467	0.821305		GLI2	-0.00340163	0.52323	0.822938		GLI1	-0.00480382	0.33445	0.527766		ECHS1	-0.371773	0.488982	0.771621		C1orf192	0.0652819	0.370903	0.585291
TEX9	-0.0023275	0.494789	0.774637		DVL1	-0.137526	0.470897	0.735826		PRPF39	-0.0439666	0.524602	0.824904		CC2D2A	-0.0119202	0.372891	0.586348		TUBB4B	-0.495919	0.53425	0.836598		MC4R	0.00746703	0.523471	0.823126		DNAI2	0.00326922	0.523352	0.822938		TEKT2	-0.00699818	0.337591	0.530841		PKHD1	-3.59e-05	0.49676	0.781124		TRIP11	-0.018828	0.374881	0.587146
RSPH9	-0.0357729	0.49574	0.774637		NUP62	0.0344637	0.47107	0.735826		IFT88	0.00567964	0.533826	0.835383		RAB17	0.00405626	0.375113	0.587766		IFT74	-0.00615871	0.534654	0.836598		NRXN1	-0.112237	0.525431	0.823299		TBC1D30	0.0145014	0.525956	0.824121		WDR35	0.0104493	0.342722	0.533736		TMEM17	0.00937661	0.500897	0.784857		DNAI1	0.001953	0.375295	0.587146
MAPRE2	0.215354	0.496905	0.774637		PARD3	-0.0180323	0.472629	0.735826		TTC18	-0.00121408	0.540041	0.835383		PSMA6	-0.0904573	0.378127	0.590409		RANBP1	0.017565	0.535799	0.836598		WDR63	-0.000622336	0.531357	0.829662		CEP250	0.0172138	0.534184	0.831583		RAB17	0.00344193	0.343062	0.533736		PKD1L3	-0.000531966	0.507594	0.788649		CCDC41	-0.00504963	0.376605	0.587146
CNGA4	-0.00641866	0.498865	0.774637		TCTN1	0.00850052	0.472913	0.735826		SHH	0.00204087	0.540256	0.835383		BBS5	0.00892264	0.381425	0.593477		RFX3	-0.0262278	0.53854	0.837938		HAP1	-0.0154372	0.533665	0.830353		C21orf2	0.0207041	0.536535	0.831583		FBF1	0.0129536	0.343474	0.533736		C14orf45	-0.0216542	0.508557	0.788649		HTT	0.0747041	0.377357	0.587146
POC1A	-0.00688853	0.499597	0.774637		TPRA1	-0.0197743	0.486013	0.752213		PPP1R9A	0.0272354	0.54153	0.835383		RSPH3	0.0168719	0.386457	0.59921		BBIP1	0.0348679	0.543227	0.842286		EGFR	-0.0146419	0.540433	0.837954		IFT43	-0.0112441	0.540121	0.831583		SPAG16	-0.0125923	0.34423	0.533736		TBC1D7	-0.0231945	0.508634	0.788649		USP21	0.016895	0.380938	0.589581
DCTN1	0.267024	0.502338	0.776182		ULK4	0.00286652	0.486825	0.752213		PSKH1	-0.0140919	0.542505	0.835383		C14orf45	0.0317898	0.388998	0.601056		GPR83	0.0361266	0.548033	0.844609		FAM161A	0.00557886	0.546366	0.843885		RAB8A	-0.02787	0.542382	0.831583		CUL2	0.0596627	0.349947	0.540717		KIF24	-0.00199789	0.511694	0.789213		CEP135	-0.00161593	0.381571	0.589581
NIN	-0.0150246	0.508602	0.779818		TEX9	0.00129881	0.490363	0.755058		C9orf174	-0.00810755	0.542529	0.835383		ASAP1	0.0726574	0.391925	0.601351		MYO6	-0.0330322	0.548602	0.844609		CRB3	-0.00118158	0.552216	0.843885		C6orf165	0.00649727	0.546633	0.831583		TTLL9	0.00588226	0.358786	0.551718		TTLL9	0.0036953	0.512545	0.789213		NOTCH4	-0.0199676	0.387202	0.59468
EXOC4	0.0210546	0.508939	0.779818		FEZ1	-0.227548	0.502975	0.771807		CUL2	0.020913	0.545447	0.836979		KIF3C	0.539207	0.393017	0.601351		CCDC114	-0.0143641	0.550419	0.844609		FEZ1	0.14985	0.553266	0.843885		CHD7	0.00904443	0.548822	0.831583		VDAC3	0.14898	0.359546	0.551718		DYNC2H1	0.00569757	0.516606	0.789251		PHF17	0.0118424	0.387929	0.59468
KIF19	0.00856788	0.510502	0.779818		ZNF423	-0.0334258	0.507193	0.771934		LZTFL1	0.00928051	0.550003	0.841071		GPR88	-0.0313041	0.393243	0.601351		PPIL6	0.00676108	0.554773	0.845634		DPY30	-0.0488043	0.55453	0.843885		EGFR	-0.0367363	0.550172	0.831583		DNAH5	0.00119628	0.369254	0.563867		PPP1R9A	0.0554842	0.517688	0.789251		TCTN1	-0.0110004	0.388881	0.59468
TUBGCP2	0.0310149	0.511701	0.779818		RAB8B	0.0405254	0.508475	0.771934		BBIP1	-0.0202715	0.554808	0.844779		MAL	0.472707	0.407168	0.620513		ODF3	-0.000239613	0.557529	0.845634		CDH23	0.00163093	0.557232	0.843885		TEKT4	0.0031913	0.55025	0.831583		KIF19	0.00903214	0.369998	0.563867		ARVCF	-0.0174763	0.51789	0.789251		TEKT2	-0.00425098	0.391485	0.595335
CEP164	0.0094392	0.514423	0.78048		ARVCF	-0.0236524	0.509833	0.771934		RUVBL1	-0.0218609	0.557672	0.844779		NUP62	0.0324796	0.410863	0.624007		FEZ1	0.193595	0.55756	0.845634		NGFR	0.00267594	0.55801	0.843885		PSMD1	-0.114812	0.55167	0.831583		ASAP1	0.0602873	0.372305	0.564634		TRIM32	0.0299976	0.525401	0.792531		IFT27	0.0155498	0.395382	0.595335
NME7	0.158362	0.515643	0.78048		MFSD10	-0.0499939	0.511363	0.771934		TUBB4B	-0.281705	0.558124	0.844779		TPPP2	0.00660852	0.412907	0.624978		WDR67	0.00375267	0.558688	0.845634		CEP290	0.00995643	0.56115	0.843885		IQCB1	-0.0109003	0.552575	0.831583		DACH1	0.0188562	0.373039	0.564634		CHD7	-0.0104472	0.526767	0.792531		RAB3IP	0.0119958	0.395446	0.595335
TUBA4A	0.396222	0.519937	0.781407		MYO6	0.0435343	0.511732	0.771934		AK5	0.0094938	0.560028	0.844788		FEZ1	0.252046	0.419318	0.627736		CEP19	0.012617	0.565762	0.850353		NUTF2	-0.0874916	0.561168	0.843885		KIF3C	0.324894	0.55348	0.831583		RANBP1	-0.0162816	0.374345	0.56469		FAM81B	0.000422245	0.527137	0.792531		PKD1L1	-0.00109866	0.396043	0.595335
WDR78	-0.00366704	0.520998	0.781407		LPAR6	0.0147405	0.51405	0.772812		TTBK2	0.0259017	0.561985	0.844876		WDR78	-0.00114251	0.420289	0.627736		ASAP1	0.0265748	0.567126	0.850353		WDR96	0.00187554	0.562855	0.843885		CROCC	0.00697837	0.554826	0.831583		IFT88	0.00845949	0.377868	0.566377		KIF3A	0.14194	0.52757	0.792531		SNRNP200	-0.0678056	0.397297	0.595335
WDR52	0.00776097	0.521535	0.781407		ACTG1	-3.06209	0.517331	0.773757		DNAAF2	-0.0121146	0.567562	0.850387		FLNA	-0.0915292	0.421035	0.627736		WDR78	-0.00399561	0.567539	0.850353		VDAC3	0.118939	0.564531	0.843885		LZTFL1	-0.0099451	0.555011	0.831583		MCRS1	-0.0705624	0.378009	0.566377		CUL2	0.0390519	0.528948	0.792531		ZMYND12	0.0101596	0.397336	0.595335
BBS12	0.00927893	0.524191	0.781407		KIF27	-0.00245299	0.518157	0.773757		RAN	0.0682577	0.581321	0.865147		DNAI1	0.00208572	0.421381	0.627736		PSMA6	0.0528997	0.57694	0.861161		STK38L	-0.0165628	0.566991	0.843885		DRD1	0.00352821	0.560548	0.837059		PTGES3	-0.311523	0.384087	0.573553		PRPF39	0.0563564	0.534589	0.79607		PTGER4	-0.0022947	0.400741	0.596648
CDK11A	0.00625058	0.525035	0.781407		CCDC103	-0.0170014	0.521819	0.776621		CROCC	-0.0103401	0.582475	0.865147		TEKT4	0.00102788	0.421782	0.627736		PTCH1	-0.00918475	0.5831	0.861161		GSK3B	0.0641681	0.567015	0.843885		EXOC5	-0.0155982	0.562636	0.837368		HYLS1	-0.0193242	0.391135	0.582123		CLDN2	0.000301895	0.534888	0.79607		KIF3C	0.527899	0.403919	0.596648
RILPL2	-0.0139849	0.531426	0.784811		C14orf45	0.0207771	0.524327	0.776642		WDR19	-0.00754235	0.583245	0.865147		PLK1	-0.00429182	0.425384	0.630986		ARRB2	0.115639	0.58503	0.861161		FAM81B	-0.00278214	0.56936	0.843958		HYLS1	-0.00895527	0.566441	0.840221		BLOC1S2	0.116751	0.399805	0.593044		UBA1	0.158899	0.543265	0.802185		MUC5B	0.000458195	0.403972	0.596648
PTGES3	0.221796	0.532104	0.784811		RPGR	0.00421167	0.526243	0.776642		CNGB1	-0.000248491	0.589213	0.870608		HTR6	0.00972854	0.42776	0.632402		TBC1D30	0.0144826	0.587567	0.861161		KISS1R	0.00283716	0.570857	0.843958		CTNNB1	-0.303688	0.578833	0.85575		CTNNB1	-0.191123	0.403167	0.596044		CEP104	0.0101419	0.547019	0.802185		TMEM177	0.0240103	0.406621	0.596648
PKD1L1	-0.000570567	0.532613	0.784811		NPFFR1	0.00128423	0.527069	0.776642		DCTN1	0.168397	0.59084	0.870608		KISS1R	0.00334692	0.432165	0.634807		TMEM216	-0.0120282	0.587571	0.861161		TULP3	-0.0179052	0.575994	0.845629		RABL5	-0.0267122	0.58667	0.864464		RPGRIP1	0.000276031	0.405498	0.597506		IFT46	0.0353889	0.549084	0.802185		DVL1	-0.10314	0.40786	0.596648
HAP1	0.00916036	0.543404	0.795816		C15orf26	0.00154723	0.529686	0.777921		KIF24	-0.00148252	0.593543	0.870862		TTC12	0.0059713	0.432239	0.634807		CUL1	0.0620008	0.588232	0.861161		DNAI1	-0.00125307	0.576712	0.845629		MFSD10	-0.029762	0.597237	0.877131		IFT140	0.0186239	0.407203	0.598038		SEC63	-0.0205563	0.550065	0.802185		TMEM138	0.00632091	0.408217	0.596648
SPAG16	0.0122423	0.544678	0.795816		IFT74	-0.00678717	0.536411	0.780724		CBY1	-0.0377856	0.594926	0.870862		DNAAF1	0.0176544	0.434801	0.636469		RPGRIP1	0.000517202	0.588623	0.861161		WDR65	-0.00297145	0.577688	0.845629		MNS1	0.00377895	0.60112	0.877358		RAB23	-0.0411794	0.411617	0.602532		GLG1	0.0658882	0.551208	0.802185		C16orf48	-0.0266238	0.408745	0.596648
GNB1L	-0.00283845	0.546074	0.795816		TEKT1	-0.00250866	0.538182	0.780724		DYNC2LI1	0.00655637	0.600332	0.874454		RPGR	0.00267104	0.437389	0.638158		TULP1	0.0047326	0.590234	0.861161		RPGRIP1L	0.0114086	0.586129	0.853315		TRIP11	0.00742849	0.601335	0.877358		C9orf24	-0.046878	0.413471	0.603261		DPCD	0.036092	0.551898	0.802185		PCM1	0.035709	0.408938	0.596648
WDR67	0.00306323	0.547235	0.795816		MKKS	0.109787	0.541037	0.780724		TRAPPC10	0.0151809	0.60131	0.874454		HEATR2	-0.00663306	0.439055	0.638496		DRD5	0.0258639	0.59667	0.865445		IFT20	-0.0515743	0.586971	0.853315		PPP2R1A	-0.499436	0.604146	0.878578		INTU	0.0096151	0.415295	0.603435		STX3	0.00902987	0.552999	0.802185		DCDC2	0.00168944	0.411225	0.598023
CEP19	0.00865026	0.554086	0.803154		TOPORS	0.0140514	0.542567	0.780724		BBS12	0.00427876	0.607943	0.881181		RFX3	-0.0235891	0.440712	0.638817		NUP93	-0.0437193	0.597059	0.865445		STIL	0.00126762	0.590445	0.853315		FUZ	0.0238686	0.606222	0.878725		NEK8	-0.00604644	0.416303	0.603435		MYCBP	0.00294654	0.553417	0.802185		PKD2	-0.0270661	0.416916	0.604213
PPIL6	0.00791276	0.561331	0.808192		RILPL1	-0.0323481	0.543294	0.780724		DYDC2	0.000274783	0.611069	0.881181		TUBGCP2	0.0454822	0.445054	0.64248		CEP164	0.00682969	0.602105	0.869924		KIF27	-0.00169907	0.590609	0.853315		CEP19	0.00681827	0.608784	0.879575		ROPN1L	0.00351501	0.420178	0.607075		CDC5L	-0.0227163	0.563833	0.810931		NPY5R	0.00533206	0.419284	0.604213
RAB3IP	0.0136414	0.563371	0.808192		USH2A	-0.000382889	0.544462	0.780724		IFT52	-0.025132	0.611876	0.881181		MUC5B	-0.000514756	0.446127	0.64248		C2CD3	0.00569623	0.606866	0.8703		STX3	0.00953861	0.594537	0.85621		DRD5	0.0083688	0.626145	0.899756		SCYL1	0.0894427	0.424424	0.611225		TEX9	-0.000746335	0.564585	0.810931		TMEM231	-0.0232553	0.421159	0.604213
TEKT3	0.00100204	0.563899	0.808192		CTNNB1	-0.156072	0.545255	0.780724		NEK4	-0.0126316	0.622129	0.893056		PACRG	0.0175636	0.457516	0.656758		NIN	-0.0113999	0.609438	0.8703		SPA17	-0.00662784	0.60638	0.868078		ARL6	-0.0205061	0.628685	0.899756		MUC5B	-0.000494498	0.439492	0.630883		TACC2	-0.00851	0.566257	0.810931		C1orf173	0.041039	0.421339	0.604213
NUP93	-0.0283187	0.564827	0.808192		GNB1L	-0.0043464	0.54563	0.780724		ARL3	0.118102	0.626165	0.895313		ALMS1	0.00523257	0.459506	0.657493		TTC26	-0.00328971	0.610585	0.8703		LRRC6	0.00891741	0.606679	0.868078		PPP1R9A	0.0187724	0.628818	0.899756		GNB1L	-0.00632199	0.450584	0.644726		USH1G	-0.000195056	0.568826	0.810931		GPR88	-0.0146287	0.42227	0.604213
RPGRIP1L	0.00892032	0.571144	0.814613		PPP2R1A	-0.47377	0.549942	0.784373		FAM81B	-0.00105493	0.63037	0.895313		SHH	0.00226455	0.464858	0.659526		NUP107	-0.00468612	0.611854	0.8703		BBS5	0.00444236	0.617535	0.878054		IFT20	-0.0285798	0.635929	0.904384		TOPORS	-0.0141422	0.452797	0.645817		SPAG6	0.00364417	0.569423	0.810931		CCDC40	0.00365276	0.426302	0.608026
MUC5B	-0.000191252	0.579339	0.815668		ASPM	-0.000969309	0.552491	0.78549		RSPH4A	-0.00119177	0.63774	0.895313		ARRB2	-0.0898153	0.465342	0.659526		EFCAB10	0.00882703	0.615494	0.8703		MKKS	0.0826445	0.618636	0.878054		XPNPEP3	-0.0153036	0.636804	0.904384		DRD2	-0.00441068	0.465204	0.661392		PPP2R1A	-0.34514	0.570528	0.810931		LRRC72	0.000434431	0.429233	0.608696
ULK4	0.00219023	0.581754	0.815668		VDAC3	0.181887	0.557349	0.788244		IFT122	-0.00872835	0.640076	0.895313		MCRS1	-0.0625044	0.465374	0.659526		DFNB31	0.0208044	0.61647	0.8703		MKS1	0.00410772	0.620118	0.878054		DVL1	-0.0651203	0.638293	0.904384		EXOC6	-0.0396991	0.469223	0.663184		STIL	0.00139562	0.572208	0.810931		IFT57	0.04016	0.429507	0.608696
HSPA8	0.616885	0.582575	0.815668		MUC5B	-0.000688071	0.55797	0.788244		TACC2	-0.00556833	0.641076	0.895313		PSMC2	0.0490455	0.476958	0.67062		C1orf114	0.00972783	0.617403	0.8703		C15orf26	0.00118181	0.62388	0.878054		GPR98	0.000503129	0.642651	0.904384		MYO6	-0.0480195	0.469445	0.663184		MKKS	0.0857684	0.575503	0.813012		PLK1	0.00604002	0.436285	0.61634
PTGER4	0.00498732	0.58339	0.815668		SYNE2	-0.00418749	0.561273	0.7904		TSC1	-0.0280319	0.645329	0.895313		ODF2	0.0120319	0.479065	0.67062		CUL2	0.0373922	0.619909	0.8703		CCDC114	0.000747829	0.625252	0.878054		TACC2	0.00345113	0.646857	0.904384		SEC63	0.0253611	0.472248	0.665033		RSPH9	-0.0422539	0.587871	0.826128		C6orf165	0.00877955	0.439056	0.617214
TRAPPC9	-0.0048651	0.586321	0.815668		TULP1	0.000336929	0.564955	0.791159		CUL1	-0.0362236	0.646605	0.895313		DNAH5	0.00115963	0.479851	0.67062		PPP4R4	0.055239	0.6201	0.8703		MAPRE2	0.18881	0.627358	0.878054		TTC12	0.00474136	0.646931	0.904384		TMEM237	0.0131327	0.480497	0.674514		RAN	0.0877047	0.588796	0.826128		MKKS	0.118571	0.440022	0.617214
RSPH3	-0.00875827	0.587749	0.815668		CROCC	0.00597717	0.565782	0.791159		CDYL2	0.0569517	0.647754	0.895313		HSPA8	1.53935	0.480761	0.67062		IFT57	0.02824	0.622535	0.8703		CDK11A	0.00417174	0.627463	0.878054		CUL2	-0.0328371	0.647302	0.904384		PPP2R1A	-0.482121	0.483371	0.676416		RPGRIP1L	0.0102427	0.590357	0.826128		NIN	-0.0146641	0.441369	0.617214
C4orf37	0.000189811	0.587798	0.815668		PTGES3	0.235585	0.567146	0.791159		MKKS	0.0656571	0.649465	0.895313		CCDC103	-0.0170818	0.482167	0.67062		CCT5	0.0584097	0.629248	0.8703		B9D2	-0.0129334	0.632399	0.882187		FOXP1	0.00548293	0.648311	0.904384		SNRNP200	0.0555668	0.487804	0.677898		LRRC6	0.00786897	0.592898	0.827084		PSMC2	0.0503142	0.442452	0.617214
PPP1CC	-0.027316	0.589618	0.815668		WDR67	-0.00320827	0.570665	0.792188		TRAF3IP1	-0.00756869	0.654449	0.895313		RSPH9	-0.0422877	0.482816	0.67062		ACTG1	-1.64983	0.630304	0.8703		EXOC6	-0.0270069	0.634939	0.882962		CEP41	0.00621115	0.657091	0.911403		WDR67	-0.00322938	0.48865	0.677898		RAB11A	-0.105427	0.595979	0.828784		CCDC114	0.00117894	0.454184	0.6316
C1orf173	0.032203	0.590854	0.815668		IQCB1	0.0170498	0.571444	0.792188		LRRC6	-0.00134538	0.654984	0.895313		KIF24	0.00240912	0.48417	0.67062		LZTFL1	0.0146647	0.631687	0.8703		RPGRIP1	0.000293917	0.638184	0.88471		MKS1	0.00334744	0.657439	0.911403		ARL3	-0.15252	0.489651	0.677898		HNF1B	-0.000212872	0.603036	0.828941		MAK	0.001226	0.461038	0.637457
TBC1D30	0.00920028	0.592992	0.815668		NINL	0.00697107	0.575691	0.79417		FEZ1	0.192397	0.655101	0.895313		NUP214	0.0110757	0.486727	0.67062		TBC1D7	0.0171119	0.635092	0.8703		TEKT4	0.000367862	0.641975	0.885045		GSK3B	0.0449466	0.663539	0.911671		CCT5	-0.0767311	0.491641	0.677898		PKD2L1	0.00485903	0.605255	0.828941		HTR6	0.0121671	0.462072	0.637457
GALR2	-0.000797406	0.594017	0.815668		ODF3	-0.000609636	0.576442	0.79417		TCTN1	-0.00426581	0.659679	0.895313		MLF1	-0.025486	0.486764	0.67062		DNAAF2	-0.00962012	0.636174	0.8703		BBS2	0.0651997	0.642404	0.885045		MAPRE2	0.20787	0.663677	0.911671		CCDC103	-0.0167266	0.49267	0.677898		TTC26	0.00206618	0.606577	0.828941		TXNL1	0.0517065	0.462693	0.637457
CEP97	0.00921393	0.595698	0.815668		CC2D2A	-0.00835995	0.580486	0.797272		TTC26	-0.00138478	0.660274	0.895313		BBS9	0.00874182	0.488402	0.670799		NEK1	-0.00485694	0.638767	0.8703		PPP4R4	0.0708725	0.648581	0.890798		ARRB2	0.0408592	0.663779	0.911671		P2RY12	-0.104595	0.49357	0.677898		KIF3C	0.305592	0.607601	0.828941		NUP107	-0.00477938	0.46471	0.63826
STX3	0.00562808	0.595713	0.815668		PTCH1	0.00727379	0.587104	0.799308		U2SURP	-0.0197942	0.661943	0.895313		NGFR	-0.00314168	0.493786	0.676107		PSMC2	0.03874	0.641762	0.8703		IFT74	-0.0059281	0.654955	0.892344		B9D1	0.0134604	0.66995	0.916885		SUFU	-0.0115807	0.503849	0.689049		LRRC72	0.00015451	0.608147	0.828941		SPA17	0.0141125	0.469272	0.642542
C2CD3	0.00460876	0.604299	0.824887		TBC1D7	-0.0201214	0.589644	0.799308		GLG1	-0.0587264	0.664223	0.895313		CRB3	-0.00106189	0.500713	0.683453		DRD1	-0.00981035	0.642637	0.8703		CROCC	0.00356275	0.655868	0.892344		SLC47A2	0.00476031	0.671696	0.916885		TMEM17	0.00683927	0.504968	0.689049		SSNA1	-0.145031	0.608203	0.828941		SPAG16	-0.0112749	0.473045	0.643878
EXOC5	0.0167183	0.616729	0.83928		NIN	0.0149749	0.590077	0.799308		C8orf47	0.000933068	0.66551	0.895313		EXOC5	0.0193301	0.502223	0.683453		MKS1	0.00501988	0.642801	0.8703		DYNC2H1	0.00350992	0.656074	0.892344		SPAG16	0.00872715	0.675269	0.917499		GPR98	-0.0235742	0.506335	0.689049		CCDC40	0.0024107	0.610619	0.828941		IFT46	0.0529235	0.473142	0.643878
KIF24	-0.00227712	0.619019	0.839757		TUBGCP2	0.0388617	0.590757	0.799308		EXOC6	-0.00516893	0.670313	0.895313		IFT74	-0.00482661	0.506868	0.687672		CEP97	-0.0081154	0.643017	0.8703		TTLL9	-0.00296775	0.657727	0.892344		PRLHR	0.002978	0.676269	0.917499		BBS4	0.0185575	0.508242	0.689535		XPNPEP3	-0.0239615	0.612488	0.828941		SNX10	0.170765	0.476465	0.646424
ARF4	0.0888235	0.620854	0.839757		NUP37	-0.00549448	0.591882	0.799308		DRD1	-0.0018047	0.67443	0.895313		SPAG16	-0.0119343	0.51159	0.691969		PPP2R1A	0.384319	0.643435	0.8703		RAN	0.113054	0.665644	0.897885		NEK7	0.0561096	0.678336	0.917506		TACC2	0.00751859	0.517505	0.697925		TMEM231	-0.0119353	0.612857	0.828941		TEKT5	-0.00126011	0.482852	0.653097
TCTN2	-0.00906738	0.626061	0.843304		TTC30B	-0.00266347	0.595356	0.799308		CEP41	0.00342231	0.675662	0.895313		TRIM32	0.0324007	0.519739	0.694371		PKD1L3	-0.000297274	0.647152	0.870306		PTCH1	-0.0055437	0.66692	0.897885		MKKS	0.0497209	0.682695	0.91869		C10orf107	-0.0145865	0.517562	0.697925		FUZ	-0.0327355	0.617007	0.830137		ARL3	0.289354	0.485695	0.653433
BBS5	-0.00500149	0.627266	0.843304		METTL7A	-0.212989	0.596918	0.799308		C10orf107	-0.00123551	0.677946	0.895313		CDC5L	0.0228508	0.521072	0.694371		IFT52	-0.0225992	0.647351	0.870306		DPCD	-0.0211565	0.667865	0.897885		ARVCF	-0.0188169	0.68334	0.91869		DVL1	-0.0993402	0.519652	0.698625		KPNB1	0.0599839	0.619155	0.830137		SPAG6	0.00409303	0.486037	0.653433
PPP2R1A	-0.26147	0.639086	0.855022		PPP1CC	-0.0359409	0.599237	0.799308		SPAG6	0.000204844	0.680873	0.895313		CDH23	0.00148587	0.52244	0.694371		KPNB1	-0.0589273	0.658541	0.880764		SPAG16	-0.00879513	0.676579	0.905788		TCTN3	-0.0123109	0.688935	0.923422		TRIM32	0.0298286	0.524461	0.700601		GPR161	-0.00337895	0.620275	0.830137		USP14	0.063012	0.492522	0.658833
TMEM138	0.0040522	0.639826	0.855022		RFX3	-0.0194847	0.599756	0.799308		C2CD3	-0.00567225	0.681678	0.895313		TUBA4A	0.482976	0.522473	0.694371		MAK	-0.00180049	0.659088	0.880764		PKD1L3	-0.000261946	0.677814	0.905788		NME5	0.0291392	0.693323	0.926513		CEP78	0.00424871	0.525364	0.700601		NUP62	0.0177445	0.622441	0.830137		NPHP3	0.0126534	0.493014	0.658833
DVL1	-0.0557557	0.644483	0.856715		ODF2	0.00919554	0.59993	0.799308		TTC30A	0.00292915	0.685046	0.895313		CCDC37	-0.000883109	0.523132	0.694371		ATXN10	0.170904	0.663083	0.882211		CEP97	0.00700746	0.683783	0.910166		DACH1	-0.00225263	0.697245	0.928964		CCDC40	0.00353892	0.525845	0.700601		SYNE2	-0.00258941	0.623069	0.830137		HSPA8	1.29077	0.499919	0.66606
DPY30	0.0395777	0.647005	0.856715		NGFR	-0.00155881	0.60547	0.804281		DNALI1	-0.00584718	0.685095	0.895313		DNALI1	0.0136778	0.523457	0.694371		NPY5R	-0.00390707	0.664137	0.882211		ODF3	-0.000123411	0.685181	0.910166		IFT80	0.0111624	0.701498	0.929576		SPA17	-0.00681579	0.536376	0.7125		USH2A	0.00013933	0.627283	0.833257		NPFFR1	-0.0010247	0.506707	0.673089
CCDC41	-0.00414985	0.647394	0.856715		TMEM231	0.0122536	0.607504	0.804581		SPATA7	-0.00650496	0.685149	0.895313		SCYL1	0.0581272	0.526256	0.694371		CLDN2	0.0487089	0.670239	0.885455		HSPA8	0.644565	0.693718	0.915431		KIF3A	-0.100187	0.703021	0.929576		FOXP1	0.0129314	0.543653	0.719106		TTC18	0.00235025	0.629839	0.834162		DNALI1	-0.0122521	0.509456	0.674726
IFT52	-0.0159466	0.649134	0.856715		CAPSL	-0.00256918	0.610984	0.80679		C7orf63	0.000518961	0.688287	0.895313		EXOC4	0.0272956	0.527396	0.694371		KIF3B	-0.0817827	0.670558	0.885455		BBS12	0.00996263	0.694311	0.915431		PSKH1	-0.0179323	0.706279	0.929576		RILPL1	0.0240445	0.544581	0.719106		NINL	-0.00474865	0.634337	0.835258		C9orf24	0.0807682	0.511235	0.675072
RAB23	0.0148426	0.651868	0.856715		MC4R	0.00823143	0.615277	0.810054		C6orf165	-0.00476543	0.689452	0.895313		ECHS1	-0.305304	0.52741	0.694371		EXOC5	-0.0244702	0.674879	0.885796		CCDC40	-0.00155615	0.696638	0.915431		SPAG17	0.00120598	0.707633	0.929576		SNX10	0.184988	0.548619	0.722294		C1orf192	0.0423938	0.634421	0.835258		NEK1	-0.00855637	0.517398	0.68119
KIF3C	0.219229	0.652644	0.856715		NEK8	-0.00231791	0.625117	0.820438		TUBA1A	-0.877218	0.691294	0.895313		GPR98	-0.0177941	0.529552	0.695134		CEP41	0.00681852	0.675313	0.885796		CNGA2	3.24e-05	0.697373	0.915431		TULP2	-0.000289565	0.710893	0.929576		TULP1	-0.000223196	0.551372	0.723777		NUP214	-0.00645371	0.637807	0.83724		PPP4R4	-0.0401005	0.540612	0.709653
SNRNP200	-0.0342743	0.663966	0.868899		KIF3C	0.331701	0.626851	0.820438		PSMA6	0.0215421	0.693918	0.895313		CNGA2	-0.000127109	0.54456	0.712733		RAB23	-0.0189428	0.67743	0.885796		CDYL2	0.0146878	0.703199	0.917377		SDCCAG8	0.00668379	0.71598	0.929576		GPR161	-0.00411401	0.555212	0.725162		NPFFR1	0.000791988	0.642955	0.841514		DYDC2	0.0062742	0.546297	0.715006
PLK1	0.00341718	0.667305	0.868899		TXNL1	0.0423324	0.643362	0.833514		NUP93	-0.0381874	0.695649	0.895313		TTLL9	0.00376543	0.547586	0.714591		DRD2	-0.0063428	0.679631	0.885796		SGK196	-0.00964825	0.703645	0.917377		RAB23	-0.00582459	0.716872	0.929576		CLDN2	0.000283159	0.555686	0.725162		NPY5R	-0.00439938	0.647212	0.844603		UBA1	0.170844	0.54922	0.715791
DNAAF1	-0.0238383	0.667783	0.868899		NUP214	0.00745597	0.64601	0.833514		UBA1	0.116452	0.697456	0.895313		TCTN3	0.0135276	0.557749	0.725726		CLGN	0.0047355	0.684358	0.885796		FOXP1	-0.010395	0.70504	0.917377		RPGRIP1L	-0.00617885	0.716987	0.929576		IFT81	-0.00363024	0.557518	0.725426		RILPL1	0.017473	0.652783	0.849381		SSNA1	-0.141352	0.550634	0.715791
CLRN1	-0.000129154	0.680445	0.882793		C9orf24	-0.0410725	0.646373	0.833514		IFT57	-0.00930423	0.697535	0.895313		SDCCAG8	-0.0186343	0.561191	0.728075		POC1A	-0.00395121	0.686668	0.885796		PHF17	0.00650264	0.718351	0.931181		TULP3	0.00777283	0.717326	0.929576		EXOC5	-0.0261236	0.563182	0.730659		TCTN2	0.00418525	0.654811	0.849536		POC1A	-0.00725372	0.551722	0.715791
DYNC2H1	-0.00369709	0.683232	0.883149		CDH23	0.00107981	0.647604	0.833514		CEP97	-0.00788	0.69764	0.895313		TRAPPC9	-0.00720031	0.565854	0.731991		NRXN1	-0.0530934	0.689733	0.885796		ALMS1	-0.00230572	0.721114	0.931181		MCRS1	-0.0178535	0.718593	0.929576		NPFFR1	0.0014069	0.566018	0.732204		ORC1	-0.000728847	0.658423	0.850468		DNAH7	0.00135409	0.559309	0.723525
SSTR3	-0.011369	0.684689	0.883149		PKD1L3	-0.000566448	0.648079	0.833514		TMEM216	0.00825615	0.697999	0.895313		KIF19	0.00539467	0.572156	0.737998		ECHS1	0.125003	0.690609	0.885796		FOPNL	0.0305599	0.723286	0.931181		TUBA4A	0.218792	0.732479	0.935912		DNAI2	-0.000225695	0.568144	0.732824		CEP97	0.0100855	0.659352	0.850468		CHD7	-0.00968498	0.574428	0.740929
TRIP11	-0.00581684	0.689072	0.886235		WDR63	-0.000420475	0.648361	0.833514		IFT172	-0.00644318	0.698158	0.895313		PIBF1	0.00615522	0.574372	0.738716		RAB8B	-0.035971	0.690731	0.885796		CCT5	-0.0321534	0.726095	0.931181		TRIM32	0.0190264	0.735125	0.935912		TTC30A	-0.00688501	0.570378	0.733579		DNAAF2	-0.00831061	0.662588	0.852173		NUP93	0.025	0.578634	0.744197
TULP1	0.000310159	0.692134	0.887607		NEK7	0.0331081	0.649953	0.833514		C21orf2	0.0076417	0.701637	0.895313		CENPJ	0.00699693	0.57655	0.739379		PPP1CA	-0.0407104	0.691139	0.885796		WDR78	-0.000913782	0.727828	0.931181		PARD3	-0.00837955	0.735977	0.935912		TNPO1	-0.0147367	0.573848	0.735914		SPA17	0.00561086	0.665185	0.853048		WDR63	0.000648301	0.581895	0.746234
HTT	0.0260146	0.696742	0.889669		C1orf114	0.00796931	0.652494	0.834367		BBS10	-0.0175922	0.702471	0.895313		TXNDC9	0.0280434	0.583863	0.746606		NUP35	-0.0041271	0.692712	0.885796		ROPN1L	-0.00158517	0.728205	0.931181		MUC5B	-0.000291787	0.73725	0.935912		NEK1	0.00674491	0.582071	0.740076		ARL3	0.13043	0.673755	0.861555		RILPL1	-0.0190384	0.584679	0.746465
NUP35	0.00435771	0.698113	0.889669		CLUAP1	0.0219131	0.662492	0.842837		EFHC1	0.00265137	0.70273	0.895313		CCT2	-0.128366	0.597098	0.761342		DNAH6	0.00172572	0.698471	0.890601		U2SURP	0.0108527	0.732852	0.934439		PACRG	-0.0103595	0.739078	0.935912		CDC5L	-0.0226502	0.582739	0.740076		RABL5	-0.0215913	0.675862	0.861772		TEKT1	0.00189124	0.586311	0.746465
C10orf107	0.0118092	0.701086	0.889669		ORC1	-0.000673543	0.662905	0.842837		C1orf173	0.018998	0.70593	0.895313		SNRNP200	0.0369351	0.604275	0.768293		IFT140	-0.00984187	0.700869	0.891105		MITD1	0.00478295	0.738065	0.935066		NIN	-0.00627373	0.739632	0.935912		RSPH4A	-0.00162648	0.585187	0.740076		RAB3IP	0.0102774	0.678467	0.862622		CCT2	-0.0845959	0.587108	0.746465
AK8	-0.00502004	0.704567	0.889669		HYLS1	-0.00979096	0.670228	0.846951		IFT43	0.00778292	0.706191	0.895313		CEP89	-0.00422017	0.607862	0.770651		PIBF1	-0.0043917	0.703691	0.892143		VHL	0.0196435	0.740781	0.935066		WDR78	0.000788815	0.746373	0.935912		MAK	0.000936699	0.586978	0.740076		CEP78	-0.00279579	0.682628	0.862668		SPAG17	-0.000509088	0.594411	0.753598
CNGA2	-5.48818e-05	0.707033	0.889669		C4orf37	-0.000479889	0.670495	0.846951		WDR63	-0.000131528	0.717437	0.906954		SYNE2	-0.00234908	0.613424	0.775493		USP21	0.00975475	0.708674	0.892583		TXNL1	0.0348198	0.741077	0.935066		SCLT1	0.0011262	0.749336	0.935912		SYNE2	-0.00364037	0.589773	0.740076		C1orf53	-0.0168142	0.684531	0.862668		CEP89	-0.00606026	0.599053	0.757325
HNF1B	-0.000226769	0.707589	0.889669		SLC47A2	-0.000387789	0.673415	0.846951		SGK196	-0.0151155	0.722606	0.906954		C1orf53	-0.0214758	0.62302	0.785394		RPGRIP1L	0.00727955	0.709997	0.892583		IFT140	-0.00701934	0.745145	0.935066		CCDC164	0.00305559	0.752268	0.935912		DPCD	-0.0276752	0.591642	0.740076		SNRNP200	0.0225364	0.685123	0.862668		TRAPPC9	-0.00566494	0.600886	0.75749
METTL7A	-0.0866888	0.707737	0.889669		MAL	0.217302	0.673755	0.846951		CCT2	-0.0664988	0.72479	0.906954		B9D1	-0.0380286	0.62698	0.788153		C4orf47	-0.00470232	0.711413	0.892583		ORC1	-0.000273104	0.746547	0.935066		KIF7	-0.00405553	0.75296	0.935912		TULP3	-0.0209679	0.591804	0.740076		NEK4	-0.0124564	0.686967	0.862668		RAB11A	-0.0763884	0.60343	0.758549
DYDC2	-0.00770414	0.710161	0.890202		TTC30A	0.00434021	0.677788	0.849621		RTTN	0.0024004	0.726671	0.906954		P2RY12	-0.0567646	0.633479	0.794079		CLUAP1	-0.0165375	0.712061	0.892583		IFT46	0.015076	0.74706	0.935066		DNAH5	0.000591696	0.760476	0.935912		IFT74	-0.0050713	0.59199	0.740076		ATXN10	-0.0847217	0.691034	0.862668		TRIM32	0.0242064	0.609202	0.763648
STIL	0.000737273	0.722747	0.892563		RAB23	-0.0216052	0.68256	0.8532		USP21	0.0111599	0.726864	0.906954		LRRC72	0.000812105	0.640435	0.798806		TCTN2	0.00631035	0.715439	0.894299		WDR67	-0.00158867	0.750285	0.935066		NGFR	0.00731746	0.760507	0.935912		ATXN10	-0.137644	0.592186	0.740076		EXOC4	-0.0119941	0.694032	0.862668		SPATA7	0.0104822	0.613393	0.765305
UBA1	0.103493	0.723761	0.892563		GPR88	-0.0169278	0.687353	0.856785		HNF1B	3.78e-05	0.727601	0.906954		UBA1	0.132824	0.643504	0.798806		WDPCP	0.00104248	0.72084	0.895512		TRIP11	0.00415817	0.753366	0.935066		STOML3	0.00344064	0.761901	0.935912		CNGA2	-5.43947e-05	0.595372	0.740076		CEP250	0.0106323	0.694871	0.862668		TXNDC9	0.0303792	0.613963	0.765305
CENPJ	-0.0048827	0.726813	0.892563		IFT81	0.0042697	0.691641	0.859722		MLF1	0.00981384	0.731403	0.907988		PKHD1	-0.000279635	0.643817	0.798806		CEP250	-0.0145691	0.721416	0.895512		TXNDC9	-0.0191416	0.757961	0.935066		PKD1L1	0.000205647	0.763476	0.935912		NIN	0.0104286	0.595387	0.740076		NEK7	-0.0227952	0.69503	0.862668		B9D1	0.0356516	0.617836	0.767104
NINL	0.00450803	0.727299	0.892563		CEP19	0.0111938	0.706115	0.875048		DFNB31	0.0122061	0.732512	0.907988		RPGRIP1	0.000321142	0.64443	0.798806		TTC21B	0.00539833	0.722447	0.895512		RAB11A	-0.09736	0.760198	0.935066		QRFPR	-0.00188272	0.7636	0.935912		LCA5	0.00553016	0.604696	0.749553		USP14	0.0492396	0.695991	0.862668		WDR78	0.000766003	0.618854	0.767104
C16orf93	-0.00574016	0.727361	0.892563		HAP1	0.00741826	0.707904	0.875048		C14orf45	-0.00353499	0.735274	0.90888		MC4R	0.00358269	0.649351	0.800652		DACH1	-0.00394059	0.732114	0.903632		IQCB1	0.00802369	0.760375	0.935066		NEK1	0.00352774	0.764045	0.935912		ASPH	-0.0165374	0.61221	0.756759		DNAL1	-0.0183973	0.697888	0.862668		PPP2R1A	-0.292849	0.621597	0.767783
DNAH6	0.00156304	0.727791	0.892563		CDC5L	-0.016211	0.710893	0.876308		RAB11A	-0.0406718	0.7395	0.909283		CCT3	-0.0962136	0.649518	0.800652		KIF24	-0.00137007	0.734979	0.903632		TRAPPC3	0.0195522	0.7612	0.935066		TUBGCP2	0.0193931	0.765077	0.935912		IFT27	0.00824281	0.618812	0.762802		CCDC103	-0.00647792	0.700936	0.864035		CENPJ	0.00719045	0.624	0.767783
C4orf47	0.00527636	0.728261	0.892563		DNALI1	0.00859202	0.715497	0.879547		C16orf48	0.0199315	0.740901	0.909283		CEP78	0.00308567	0.653878	0.801215		TCTN3	-0.0103093	0.735216	0.903632		P2RY12	-0.0639069	0.761318	0.935066		TOPORS	-0.00332239	0.766059	0.935912		MDM1	0.00289018	0.635471	0.781172		FOPNL	-0.0260696	0.705517	0.867202		CRB3	0.00141087	0.625761	0.767783
TMEM177	0.00716962	0.729078	0.892563		TRIM32	0.0183028	0.719524	0.881121		CAPSL	-0.000407181	0.74173	0.909283		IFT81	0.00319668	0.655445	0.801215		TMEM138	0.00224915	0.739518	0.903632		TTC30B	-0.00240514	0.764742	0.935066		HSPB11	-0.00674152	0.769762	0.935912		WDR78	-0.000773377	0.639934	0.783337		MITD1	0.00372264	0.710262	0.867202		RPGRIP1	-0.000219841	0.627027	0.767783
TMEM231	-0.0150976	0.733331	0.892563		PKD1L1	0.000513759	0.722834	0.881121		PTGER4	-0.000347003	0.754278	0.920055		CCDC41	-0.00432647	0.657395	0.801215		FLNA	-0.0782106	0.739712	0.903632		PSMC2	-0.021267	0.769898	0.935066		TMEM17	0.0041939	0.770631	0.935912		HNF1B	0.000162804	0.640814	0.783337		CCDC114	0.000462302	0.710729	0.867202		ULK4	0.00153433	0.62803	0.767783
C8orf37	0.00277938	0.733566	0.892563		IFT57	-0.0232949	0.72395	0.881121		METTL7A	-0.0709314	0.755328	0.920055		NUP37	-0.00443162	0.657844	0.801215		NPY2R	0.00772324	0.742334	0.903632		IFT27	-0.00493676	0.771345	0.935066		NUP93	-0.0287751	0.77268	0.935912		TCTN2	0.0071423	0.643719	0.783337		C10orf107	0.00810724	0.7113	0.867202		CEP41	0.00658492	0.637387	0.777089
BBS9	-0.00372041	0.734108	0.892563		BBS9	0.0032336	0.726498	0.881121		C2orf71	0.000109774	0.75889	0.920055		CDYL2	0.0202509	0.660629	0.801215		PSMD1	0.0585334	0.743212	0.903632		RSPH4A	-0.00119803	0.772907	0.935066		C8orf37	-0.00166314	0.77867	0.935912		BBS12	0.00813356	0.644273	0.783337		B9D1	0.024764	0.714179	0.868144		DNAH5	-0.000596258	0.65113	0.788984
TBC1D7	-0.0107082	0.739101	0.896186		VHL	0.021128	0.728669	0.881121		GNB1L	-0.00140407	0.761403	0.920055		KIF3B	0.0994182	0.660777	0.801215		PKD2	0.00625958	0.747846	0.905134		BBS4	0.0126116	0.778745	0.935066		ROPN1L	0.00225616	0.778756	0.935912		TRAPPC3	0.0170429	0.646152	0.783481		PLK1	-0.00300537	0.717354	0.868144		WDR35	-0.00499832	0.651886	0.788984
NUP107	0.0029617	0.74677	0.900144		SCLT1	0.00216406	0.730292	0.881121		STK36	-0.00404501	0.762215	0.920055		ASPM	-0.000579627	0.663127	0.801767		ASPH	0.014907	0.749022	0.905134		TRIM32	0.0127079	0.779068	0.935066		PTCH1	-0.00743878	0.778774	0.935912		C16orf93	-0.00706945	0.662718	0.801384		TEKT1	0.00106512	0.717926	0.868144		SASS6	-0.00125377	0.652463	0.788984
RABL5	0.0155169	0.746798	0.900144		PSMC2	0.0268198	0.730638	0.881121		DYNC2H1	-0.00175336	0.762922	0.920055		CLRN1	-0.000149779	0.664836	0.801767		NGFR	0.055623	0.752218	0.905134		SNRNP200	0.0169208	0.779072	0.935066		RSPH3	-0.00444989	0.779614	0.935912		TCTN1	-0.00437076	0.675357	0.814381		HYLS1	0.00597496	0.720196	0.868529		NUP214	-0.00885129	0.655307	0.790275
CEP41	0.00416792	0.748434	0.900144		PLK1	0.00262309	0.737805	0.881193		PHF17	-0.010268	0.772156	0.922126		TACC2	0.00589745	0.6681	0.803066		TTLL9	0.0031198	0.753324	0.905134		NEK1	0.00374463	0.782456	0.935066		PHF17	0.00530106	0.780207	0.935912		RAB11A	-0.098798	0.680377	0.814381		ULK4	-0.00172059	0.723479	0.870123		BBIP1	-0.0168955	0.658917	0.792409
KIF3A	0.038961	0.762081	0.914086		HEATR2	-0.00281746	0.739248	0.881193		CNGA4	0.000576572	0.775196	0.922126		DYDC2	-0.00365226	0.669523	0.803066		SPA17	0.00576587	0.755997	0.905134		ASPH	-0.0144472	0.786426	0.935066		KIF19	0.00414488	0.780277	0.935912		B9D1	-0.0174965	0.680512	0.814381		DNAI1	0.0009052	0.725967	0.870123		C10orf107	0.00907423	0.660638	0.792409
TCTN1	-0.00347016	0.767492	0.918042		ARL6	0.018001	0.741429	0.881193		TPRA1	0.0117962	0.775663	0.922126		ORC1	-0.000534426	0.675682	0.807813		CDYL2	-0.00883107	0.756651	0.905134		DYDC2	0.00358781	0.786894	0.935066		NPY2R	-0.00148362	0.783967	0.93781		RAB8B	-0.0205984	0.680786	0.814381		MUC5B	-0.000182224	0.727384	0.870123		CEP290	0.0051763	0.663668	0.793043
CC2D2A	-0.00295217	0.772323	0.918042		TACC2	-0.00601557	0.742629	0.881193		CLUAP1	0.0122142	0.776095	0.922126		CRB1	-0.00610305	0.677111	0.807813		TRIM32	0.0149858	0.76421	0.909417		C6orf165	0.00411424	0.792441	0.935066		NOTCH4	0.00459099	0.787637	0.939674		TTC30B	-0.0027592	0.684369	0.816473		WDR35	0.00454542	0.734387	0.876145		NME7	0.0675476	0.66473	0.793043
IFT74	-0.00280348	0.779986	0.918042		DPCD	-0.0194226	0.743636	0.881193		DVL1	-0.0373835	0.778258	0.922126		C9orf24	-0.0385421	0.691373	0.822624		TCTN1	-0.00459737	0.765793	0.909417		PIBF1	-0.00381375	0.79424	0.935066		AZI1	-0.00361574	0.793679	0.941306		IFT46	0.017539	0.688196	0.818842		RSPH3	0.00748191	0.737182	0.877129		NT5C2	-0.0123206	0.669079	0.796097
CDC5L	-0.00714643	0.781953	0.918042		USH1C	0.00373251	0.744931	0.881193		FOPNL	0.0169862	0.778857	0.922126		RAB11A	0.080668	0.694701	0.824378		MYCBP	-0.00191671	0.766362	0.909417		CDC5L	-0.00990422	0.795453	0.935066		CRB3	-0.000541264	0.794635	0.941306		MYCBP	0.00126198	0.690632	0.81955		TTC12	0.00217455	0.754598	0.895456		B9D2	-0.0138732	0.683073	0.809247
KIF17	0.0102237	0.782215	0.918042		USP21	0.00961945	0.744933	0.881193		EXOC6B	0.0129941	0.779259	0.922126		DPCD	-0.0331817	0.702688	0.827139		CCDC41	-0.00265409	0.768969	0.910083		GNB1L	-0.0018548	0.796036	0.935066		SSTR3	0.0298665	0.797135	0.941306		C4orf47	-0.00126098	0.708466	0.838477		NPHP3	0.0049923	0.758658	0.896386		DPY30	0.0375189	0.683768	0.809247
PIBF1	0.00313255	0.782322	0.918042		PKHD1	-0.000248651	0.746539	0.881193		DNAH6	8.15e-05	0.788032	0.922126		IFT140	-0.00747444	0.704113	0.827139		C9orf174	0.00202521	0.771969	0.910547		USP21	-0.00772817	0.797605	0.935066		DYDC2	0.00123245	0.797466	0.941306		PIBF1	-0.00423379	0.710768	0.83897		FLNA	-0.0588162	0.76141	0.896386		CCDC37	-0.000652221	0.691826	0.815443
TULP3	0.00960115	0.783128	0.918042		NRXN1	-0.0578114	0.753612	0.885989		PPP4R4	0.0132248	0.791706	0.922126		NUP35	0.00403816	0.704152	0.827139		ODF2	-0.00585126	0.773496	0.910547		BBIP1	-0.01207	0.797993	0.935066		CNGB1	-0.00164302	0.806149	0.949037		SASS6	-0.00114414	0.712791	0.839132		NPHP1	0.00056892	0.764017	0.896386		MCRS1	0.0274433	0.692669	0.815443
GLI1	-0.00127248	0.783153	0.918042		NPY5R	-0.0042417	0.758498	0.885989		C8orf37	0.00216339	0.792353	0.922126		TCTN2	0.00565666	0.704462	0.827139		FAM161A	0.0016475	0.775499	0.910547		RSPH3	0.004199	0.800995	0.935066		TNPO1	-0.00409069	0.818526	0.954731		FAM161A	0.00338356	0.715286	0.839848		NT5C2	-0.00855611	0.764588	0.896386		ODF3	0.000145909	0.697388	0.818833
SPA17	0.00426942	0.787115	0.918042		SNRNP200	0.0241746	0.762522	0.885989		TULP3	-0.00775174	0.79369	0.922126		WDR65	-0.00258696	0.708223	0.829313		C6orf165	0.00387389	0.778519	0.911687		TCTN2	0.0027793	0.801772	0.935066		IFT74	-0.00232062	0.822413	0.954731		NINL	0.0046603	0.728811	0.852691		DYDC2	-0.00237101	0.767149	0.896386		IFT20	0.0365646	0.701752	0.821788
MCRS1	-0.0157598	0.789418	0.918042		TRAPPC9	-0.00408177	0.763207	0.885989		PDE6D	0.0297725	0.795667	0.922126		TMEM216	-0.0104883	0.710139	0.829313		KIF3A	0.0430932	0.781129	0.912342		DACH1	0.00373067	0.802355	0.935066		NME7	0.0580245	0.824765	0.954731		NOTO	-4.26856e-05	0.732054	0.852691		NIN	-0.00600299	0.770094	0.896386		CEP104	0.00656083	0.705283	0.822636
HYLS1	0.00307169	0.789653	0.918042		GLI3	-0.00472696	0.765938	0.885989		CCDC103	-0.00180462	0.796278	0.922126		PKD1L3	-0.000319015	0.714558	0.829313		DNAI1	-0.00232884	0.785941	0.915559		AK8	-0.00191349	0.802686	0.935066		BBS12	-0.00322385	0.825788	0.954731		CEP135	-0.000851452	0.732079	0.852691		TULP1	-9.45e-05	0.771087	0.896386		RPGR	0.00134865	0.706173	0.822636
NUP37	-0.00191912	0.791703	0.918042		RPGRIP1	0.000482123	0.769734	0.885989		NPHP4	0.00109599	0.799203	0.922126		CROCC	-0.00261821	0.717585	0.829313		CCT2	-0.0679196	0.793888	0.917884		CCDC103	-0.0048846	0.809043	0.940011		TMEM177	0.00987431	0.826192	0.954731		STK38L	-0.00861908	0.733889	0.852691		ZMYND12	0.00294629	0.771497	0.896386		PSMA6	0.0422781	0.71262	0.826592
FUZ	-0.00923624	0.7927	0.918042		SCYL1	0.0379199	0.772142	0.885989		TRANK1	0.0147256	0.799233	0.922126		BBS2	0.0596716	0.718887	0.829313		PHF17	-0.00615163	0.794226	0.917884		IFT57	0.0125609	0.811707	0.94065		AHI1	0.00823717	0.828825	0.954731		ARL6	0.0181532	0.740187	0.857769		IFT27	-0.00785574	0.776629	0.9		AK8	0.00221063	0.714965	0.826592
PKD2L1	0.00118984	0.794261	0.918042		TEKT4	-0.000354895	0.77356	0.885989		TUBGCP3	0.00496234	0.799538	0.922126		ATXN10	0.0792414	0.720817	0.829313		CEP290	-0.00272265	0.79708	0.917884		DNAL1	-0.0126888	0.817429	0.943554		PDZD7	-0.00803735	0.830617	0.954731		CHD7	-0.00608204	0.746854	0.858023		NOTO	5.66e-05	0.784775	0.907078		TEKT3	-0.000508208	0.715141	0.826592
C1orf53	-0.010428	0.79825	0.920263		RABL5	-0.0193117	0.773925	0.885989		IFT20	-0.0297598	0.799867	0.922126		NUP93	-0.0232817	0.721431	0.829313		ORC1	-0.00017537	0.797492	0.917884		DVL1	-0.0403707	0.820392	0.943554		AK8	0.00194601	0.83182	0.954731		EFCAB10	-0.00369125	0.752128	0.858023		TMEM237	0.00531953	0.789602	0.910292		FUZ	-0.0154622	0.722298	0.831218
NOTO	-7.98144e-05	0.812327	0.934071		TULP3	-0.00992415	0.77424	0.885989		LPAR6	-0.00562752	0.805362	0.924322		FOXP1	0.0103978	0.72239	0.829313		WDR66	-0.000642658	0.79825	0.917884		PRLHR	-0.000866946	0.820574	0.943554		CENPJ	-0.00263627	0.831914	0.954731		KIF27	-0.00104043	0.752442	0.858023		MC4R	0.00148508	0.800766	0.920778		ARL6	0.0202579	0.72288	0.831218
GSK3B	-0.0189591	0.81755	0.937654		GPR98	0.0111285	0.775868	0.885989		CCT3	-0.0506029	0.806854	0.924322		USH2A	-0.000158808	0.723086	0.829313		HYLS1	0.00608812	0.803174	0.918879		KIF24	0.000657211	0.823187	0.94408		NINL	0.0035276	0.833696	0.954731		TEKT1	0.000928514	0.754796	0.858023		PKD1L1	-0.000232613	0.807891	0.924261		DNAAF2	-0.00567415	0.726136	0.83281
TTLL6	-0.000328518	0.821106	0.939311		PCDH15	-0.00205943	0.77938	0.885989		BBS7	0.00913297	0.808003	0.924322		PTGER4	0.00163351	0.729635	0.834673		C10orf107	-0.00694153	0.805498	0.918879		C8orf37	-0.00261064	0.825274	0.94408		IFT122	0.00449937	0.834585	0.954731		C8orf47	0.00139759	0.759433	0.858023		MAPRE2	0.0950627	0.80795	0.924261		GSN	0.0534589	0.73972	0.846209
BBS10	0.00718504	0.824262	0.940504		RSPH1	0.00360546	0.779612	0.885989		NRXN1	-0.0283061	0.812113	0.926549		TTC30A	0.00274197	0.739549	0.843197		WDR96	-0.0024403	0.806883	0.918879		TACC2	-0.00289181	0.827451	0.944143		DPCD	0.015062	0.841224	0.956092		NUP93	-0.0187689	0.760283	0.858023		WDR78	0.000453404	0.816799	0.931608		TMEM237	0.00459841	0.743235	0.84659
PDZD7	0.00469746	0.827797	0.942122		ARRB2	-0.0475215	0.780099	0.885989		MFSD10	-0.0130374	0.814114	0.926549		C4orf47	-0.00186189	0.740876	0.843197		EXOC4	0.0100731	0.807375	0.918879		RSPH1	0.00476138	0.831606	0.945188		DYNC2LI1	0.00348229	0.843231	0.956092		SPATA7	-0.00605001	0.762397	0.858023		PIBF1	0.00304504	0.818559	0.931608		BBS4	0.0196528	0.74572	0.84659
LCA5	0.00223877	0.833283	0.945946		CCT5	-0.0360598	0.782989	0.885989		ARF4	-0.0316006	0.816539	0.926938		SPAG6	0.00257926	0.751694	0.853326		BBS2	0.0222718	0.810662	0.919812		TPPP2	0.0013369	0.834342	0.945188		C4orf37	-6.32028e-05	0.844238	0.956092		PKHD1	1.76277e-05	0.763682	0.858023		PPP4R4	-0.0225298	0.824668	0.934349		C4orf47	0.00143544	0.74576	0.84659
MCHR1	0.0077143	0.837541	0.948361		BBS12	0.00735014	0.783019	0.885989		NUP37	0.00224732	0.81968	0.928136		WDR67	-0.00154583	0.756008	0.85604		RAB11A	-0.0701781	0.81277	0.919812		EXOC5	-0.0121709	0.834739	0.945188		USP14	0.0263433	0.847688	0.956092		TMEM231	0.00654314	0.764433	0.858023		AK8	-0.00134661	0.826101	0.934349		RABL5	0.0214727	0.752882	0.851135
LRRC6	-0.00231331	0.841388	0.950299		SPA17	-0.00407833	0.784448	0.885989		PPP4C	0.0494348	0.833058	0.940891		EXOC6	-0.0124667	0.764161	0.859527		NEK4	-0.00722203	0.817082	0.919812		DYNC2LI1	0.00635159	0.838837	0.946992		FOXJ1	0.00513174	0.850392	0.956092		HAP1	-0.00511191	0.766527	0.858023		WDR65	0.000820589	0.827479	0.934349		PIBF1	-0.00295403	0.75359	0.851135
MYCBP	-0.0011076	0.845135	0.950958		P2RY12	-0.0469992	0.798345	0.896736		DPYSL2	0.137876	0.839316	0.944479		CCDC40	-0.00122697	0.764295	0.859527		TUBB2A	-0.467095	0.817544	0.919812		EXOC4	0.00914963	0.840927	0.946992		GLI1	-0.0022401	0.856062	0.956092		RSPH1	0.00347799	0.767224	0.858023		INTU	-0.00202053	0.829366	0.934349		C21orf2	-0.0074909	0.760695	0.856447
GLG1	0.0192021	0.850172	0.950958		GPAM	-0.0115059	0.799661	0.896736		NOTCH4	0.00176926	0.84048	0.944479		NME7	-0.0754528	0.764883	0.859527		IQCB1	0.00566778	0.818644	0.919812		TTC30A	-0.0026863	0.842717	0.946992		ULK4	0.000792039	0.856784	0.956092		PKD2	0.00740018	0.767414	0.858023		TRIP11	0.00433583	0.833789	0.936383		INVS	0.00213594	0.764495	0.856447
TCTN3	-0.00331989	0.850399	0.950958		CEP250	0.00969235	0.800009	0.896736		CCDC37	-0.000179482	0.845505	0.947732		HAP1	-0.00438108	0.776942	0.870879		ARF4	-0.0625108	0.820597	0.919812		C4orf37	-0.000213168	0.846026	0.947061		TTLL6	0.00056352	0.856931	0.956092		NME5	-0.0155233	0.76902	0.858023		MCRS1	0.0205783	0.83538	0.936383		U2SURP	0.00612868	0.76588	0.856447
TMEM67	-0.00125064	0.850575	0.950958		MAPRE2	0.117732	0.803171	0.898018		IQCB1	-0.00339644	0.851066	0.949418		HNF1B	-0.000154617	0.786911	0.879003		GALR2	-0.000404992	0.827027	0.924093		MDM1	0.00148831	0.849428	0.947061		PRPF39	-0.0144325	0.858747	0.956092		GALR3	0.000435665	0.769235	0.858023		DCDC2	0.000850582	0.841313	0.938505		PRLHR	0.00138231	0.76599	0.856447
ARRB2	-0.0358438	0.853046	0.950958		RAB11FIP3	0.0260222	0.807773	0.9009		HTT	-0.0109266	0.851276	0.949418		EGFR	-0.00635319	0.78814	0.879003		NUP62	-0.00771385	0.83339	0.924093		B9D1	-0.00754163	0.849671	0.947061		BLOC1S2	-0.0296593	0.859838	0.956092		DYDC2	-0.0014779	0.769328	0.858023		TPPP2	0.00150824	0.841491	0.938505		SGK196	0.0118292	0.783807	0.872261
RAB11A	0.0293028	0.854793	0.950958		EGFR	-0.00544355	0.811288	0.901634		GSK3B	-0.0170921	0.859009	0.955648		RANBP1	0.00903149	0.790968	0.879951		SSNA1	0.0417396	0.8343	0.924093		NUP214	0.00281652	0.851291	0.947061		CC2D2A	0.00150395	0.86056	0.956092		ULK4	0.00132807	0.791559	0.880609		C21orf2	0.00849091	0.843878	0.938814		IFT140	0.00546773	0.784526	0.872261
MKS1	-0.00212411	0.870293	0.959934		CDK11A	-0.00220323	0.812483	0.901634		HSPA8	-0.355294	0.861261	0.955763		ULK4	-0.00141747	0.796213	0.882086		NINL	-0.00241887	0.834919	0.924093		USH2A	-3.97e-05	0.854687	0.948468		PIBF1	-0.00185546	0.863083	0.956092		C14orf45	-0.00746227	0.799642	0.88661		C16orf93	0.00227021	0.848154	0.941219		NUTF2	-0.0516724	0.786522	0.872261
EFHC1	-0.00259917	0.870347	0.959934		HSPA8	0.443457	0.818022	0.905522		DYNC1H1	0.0735835	0.863615	0.955992		C10orf107	0.00629686	0.796851	0.882086		PARD6A	0.0280415	0.836787	0.924093		CAPSL	-0.00244653	0.861145	0.953258		C16orf48	-0.00604156	0.863706	0.956092		PACRG	0.00587499	0.803413	0.88661		ARL6	0.00992112	0.855698	0.947228		ALMS1	-0.00153172	0.787975	0.872261
TEKT5	-0.000331037	0.871518	0.959934		FLNA	-0.0538785	0.827096	0.911518		TTC12	0.00146816	0.86849	0.959003		DNAAF2	0.00446135	0.802519	0.884522		CEP104	0.0043414	0.836875	0.924093		TNPO1	-0.00550919	0.866565	0.955425		TMEM231	0.00493507	0.874793	0.963067		PRLHR	-0.0010925	0.804344	0.88661		NUDC	0.0284467	0.862405	0.952283		GLG1	0.0348568	0.791349	0.873822
C6orf165	-0.00195887	0.876976	0.959934		EXOC5	0.00972618	0.827535	0.911518		PACRG	-0.00123843	0.875477	0.964325		HYLS1	0.00501914	0.803027	0.884522		RSPH9	0.00925228	0.846604	0.932126		GALR3	0.000252075	0.870554	0.955425		BBS4	-0.0113329	0.876914	0.963067		EXOC4	0.0103337	0.804922	0.88661		TXNDC9	-0.00802668	0.864921	0.952697		FAM81B	0.000271361	0.797594	0.878538
C21orf2	0.00456549	0.877388	0.959934		GLI1	-0.00112456	0.835181	0.917668		TUBA1C	-0.0175967	0.878823	0.96562		MYO6	0.0142665	0.809271	0.889199		B9D2	-0.00477568	0.848339	0.932126		BBS9	-0.00154537	0.87171	0.955425		EVC2	-0.000322225	0.880244	0.963067		BBS5	-0.0021818	0.816699	0.896191		TMEM138	-0.00112951	0.86948	0.953745		FEZ1	0.107541	0.800002	0.879015
CEP78	-0.00124675	0.878541	0.959934		CCDC40	-0.000764926	0.839039	0.917957		MAPRE2	0.0408508	0.882931	0.966194		PPP1CC	-0.0109671	0.817609	0.896148		HSPA8	0.295208	0.854513	0.936597		RAB8B	-0.0119526	0.872383	0.955425		TULP1	-6.12792e-05	0.884698	0.963067		TXNL1	0.0200015	0.817649	0.896191		PKD2	-0.00414976	0.872436	0.953745		XPNPEP3	-0.013493	0.809452	0.887207
B9D2	-0.0045834	0.880194	0.959934		CCDC41	0.00274072	0.841048	0.917957		RANBP1	0.00592126	0.885006	0.966194		ARF4	-0.0358035	0.829596	0.905113		NEK7	0.0201678	0.863172	0.941757		CCDC41	-0.00213856	0.873838	0.955425		ORC1	-0.000161837	0.88687	0.963067		NEK7	0.015982	0.822421	0.896331		BBS4	0.00814844	0.876706	0.953745		DYNC2H1	-0.00190446	0.816814	0.893077
TTC18	-0.00235659	0.883295	0.959934		GALR2	-0.000597402	0.841633	0.917957		SNRNP200	0.0205821	0.885858	0.966194		MAK	0.000401715	0.829857	0.905113		CCDC39	0.000921529	0.865997	0.941757		NPY5R	-0.00201448	0.878763	0.957062		SGK196	-0.00441423	0.89143	0.963067		ARRB2	0.0299347	0.823218	0.896331		TXNL1	-0.0113436	0.878438	0.953745		TBC1D7	-0.00950963	0.833831	0.909317
SCYL1	0.0121404	0.883326	0.959934		RAB11A	-0.0564249	0.851377	0.924952		TEKT4	0.000102104	0.891501	0.96997		TULP3	-0.00715401	0.833085	0.906412		TMEM237	0.00387008	0.867183	0.941757		ARRB2	0.0218704	0.879637	0.957062		CDC5L	0.00271863	0.894967	0.963067		TEX9	0.000326691	0.824353	0.896331		TRAF3IP1	0.00309941	0.8842	0.953745		TUBB4B	-0.178346	0.835754	0.909317
VHL	0.00708836	0.886284	0.959934		TXNDC9	-0.00832092	0.852203	0.924952		PAFAH1B1	0.0544682	0.898441	0.97366		ARL13B	-0.00166202	0.839532	0.911199		MC4R	0.00620629	0.867687	0.941757		SPATA7	-0.00326666	0.891554	0.967662		VDAC3	-0.0451547	0.89499	0.963067		PPP4R4	-0.0295141	0.825833	0.896331		PTGES3	-0.047367	0.886455	0.953745		TPPP2	0.00147704	0.84421	0.916251
MLF1	0.00544947	0.886591	0.959934		PHF17	-0.00393676	0.85519	0.925421		NUP214	0.00287367	0.899268	0.97366		NPY5R	-0.00231914	0.843577	0.913362		PACRG	0.00528462	0.88068	0.951881		PPP2R1A	-0.0815621	0.900009	0.974462		CLDN2	0.00156095	0.895609	0.963067		NRXN1	-0.0372658	0.834741	0.903795		IFT20	0.0145302	0.886841	0.953745		CEP97	0.003677	0.846625	0.916251
EXOC6	0.00447768	0.888755	0.959942		EXOC4	0.00963963	0.85883	0.925421		RILPL2	-0.00124003	0.909386	0.977699		PPP4R4	0.021921	0.848865	0.916357		IFT88	0.00168184	0.885428	0.951881		C16orf93	0.00155179	0.902478	0.974567		BBS7	0.0120018	0.896204	0.963067		FEZ1	-0.0659748	0.839143	0.906355		TRAPPC9	-0.00141728	0.886972	0.953745		BBS5	-0.00175183	0.848304	0.916251
P2RY12	-0.0145543	0.896033	0.961063		RSPH3	0.00306459	0.858874	0.925421		RAB8B	-0.00312079	0.910322	0.977699		IFT20	-0.0198091	0.850462	0.916357		DNAH10	-0.00116764	0.885603	0.951881		ATXN10	-0.0340131	0.908266	0.974567		IFT140	-0.00177806	0.897232	0.963067		PSMC2	0.0120432	0.85362	0.91976		CCT5	-0.00838675	0.891063	0.953745		TACC2	-0.00250781	0.852782	0.918857
ODF3	3.16973e-05	0.897641	0.961063		IFT140	0.00509154	0.861318	0.925813		PKD1	0.0278139	0.911439	0.977699		RABL5	-0.0121534	0.853133	0.9166		TRAPPC9	-0.00151424	0.886513	0.951881		QRFPR	-0.000457669	0.91025	0.974567		TPPP2	-0.0011424	0.902878	0.963067		CLRN1	-9.92055e-06	0.860093	0.924496		MAK	-0.000378375	0.891174	0.953745		FOXP1	-0.00368722	0.856448	0.920578
RFX3	0.00306851	0.900501	0.961063		ATXN10	0.0587636	0.865641	0.927142		WDPCP	-0.000223067	0.91382	0.977699		FBF1	0.00215028	0.857123	0.9166		NUP214	0.00224626	0.88771	0.951881		MYO6	0.00635676	0.912138	0.974567		GPR83	-0.00665051	0.903531	0.963067		NPY5R	-0.00222791	0.869099	0.931725		B9D2	-0.00465448	0.892191	0.953745		HYLS1	0.00307339	0.863803	0.926247
SPATA7	0.00174297	0.902157	0.961063		BBS10	0.00854753	0.866722	0.927142		KIF3A	0.010268	0.913984	0.977699		RSPH1	0.00267715	0.859672	0.9166		PTGES3	0.0837533	0.892171	0.954366		C10orf107	-0.00319964	0.912465	0.974567		SNRNP200	0.00555334	0.903969	0.963067		MITD1	0.00136749	0.873321	0.931725		DPY30	-0.0109791	0.892837	0.953745		RSPH3	0.00297235	0.874329	0.93528
TTBK2	0.00308144	0.903075	0.961063		ALMS1	0.00105308	0.873226	0.930237		SPA17	0.00049242	0.922601	0.980233		DNAL1	-0.00845889	0.861873	0.9166		C1orf173	0.0107716	0.899646	0.960054		PTGES3	-0.0475468	0.916702	0.974567		TTC30A	0.000776318	0.904059	0.963067		HSPA8	0.322965	0.873628	0.931725		IFT140	0.00222287	0.894721	0.953745		INTU	0.00155413	0.879503	0.938559
MDM1	0.00081455	0.903815	0.961063		C1orf53	-0.0057011	0.87476	0.930237		RAB3IP	0.00753333	0.922729	0.980233		CTNNB1	0.0349853	0.862614	0.9166		C9orf24	-0.0282423	0.907146	0.964767		C4orf47	0.000666755	0.917166	0.974567		IFT81	-0.00091502	0.904634	0.963067		IFT20	-0.00801116	0.875982	0.931725		SNX10	0.0401779	0.895897	0.953745		BBS12	0.00203993	0.884116	0.941224
IFT43	0.00289619	0.905772	0.961063		DPY30	0.0112418	0.876424	0.930237		TEKT2	-0.000346376	0.922961	0.980233		CEP135	0.000335742	0.86379	0.9166		TTBK2	-0.0034093	0.908399	0.964767		PKD2	0.00236719	0.918617	0.974567		FOPNL	0.00504362	0.910312	0.966799		SPAG6	-0.00154093	0.877287	0.931725		DNAH5	-0.000186081	0.900779	0.953745		NINL	0.0016302	0.889357	0.944543
RAB11FIP3	-0.00911458	0.907071	0.961063		EXOC6	-0.00764692	0.879648	0.930237		INPP5E	0.0031655	0.929067	0.980767		SPATA7	0.00323903	0.865106	0.9166		TOPORS	0.00140459	0.9326	0.981761		SASS6	-0.000357271	0.919816	0.974567		TMEM237	0.00225457	0.9154	0.96765		TTC12	0.00122351	0.886675	0.939454		CEP290	0.00184588	0.900915	0.953745		IFT43	-0.00291871	0.896924	0.946456
WDR60	-0.00216121	0.911547	0.963512		KIF19	0.00175201	0.881101	0.930237		TRAPPC9	-0.000908116	0.929913	0.980767		DPY30	0.0132392	0.870544	0.916613		LRRC6	-0.00112244	0.934062	0.981761		CENPJ	-0.0014878	0.932499	0.985658		RILPL2	-0.00213319	0.915462	0.96765		BBS9	-0.00166642	0.89139	0.942205		MNS1	0.000851737	0.902307	0.953745		FOPNL	0.00927425	0.896983	0.946456
CCT2	0.0104478	0.91601	0.965935		CENPJ	0.00229589	0.88383	0.930237		LRRC72	-1.2e-05	0.930075	0.980767		RAB23	-0.00657201	0.870583	0.916613		WDR35	-0.00134437	0.935232	0.981761		ASAP1	0.00696311	0.935495	0.986482		C5orf42	-0.000835453	0.91909	0.969183		RAN	0.0251829	0.904151	0.95294		KIF3B	-0.0222051	0.911891	0.961591		NGFR	0.00212898	0.897538	0.946456
ECHS1	0.0309733	0.923686	0.971727		ARF4	0.0333951	0.885699	0.930237		SSTR3	0.000993258	0.946597	0.993219		EFCAB10	0.00201925	0.871298	0.916613		GSK3B	-0.00763043	0.937129	0.981761		RABL5	0.00390081	0.940754	0.987986		TRAPPC3	0.00500101	0.925154	0.971605		MAL	0.0757539	0.90654	0.95294		RANBP1	0.00317768	0.916415	0.964078		CEP78	-0.000797428	0.903183	0.950157
TNPO1	-0.00225959	0.933506	0.97602		TCTN3	0.00402204	0.886338	0.930237		WDR67	0.000311495	0.953452	0.993219		NOTO	-5.74e-05	0.878909	0.92104		GLG1	-0.00890664	0.93837	0.981761		KIF3B	-0.0176888	0.941362	0.987986		CDH23	0.00207553	0.928603	0.971605		KIF24	-0.000438633	0.90797	0.95294		PSMA6	-0.00674423	0.931771	0.974253		MAPRE2	-0.040953	0.90645	0.951345
GPAM	0.00247339	0.935979	0.97602		C8orf37	0.0015795	0.893151	0.935181		GPR161	-0.000235699	0.954179	0.993219		CHD7	0.0018466	0.883538	0.92104		EFHC1	-0.00100322	0.939331	0.981761		ODF2	0.001017	0.944508	0.988955		NUP37	-0.000575687	0.930849	0.971605		WDR63	9.514e-05	0.91069	0.953546		ALMS1	0.000610426	0.935487	0.974253		VHL	0.00354157	0.916282	0.959401
CRB3	0.000234673	0.937115	0.97602		RSPH4A	0.000535159	0.897419	0.937445		C4orf37	-1.72e-05	0.954714	0.993219		CLDN2	0.000183803	0.883568	0.92104		HAP1	-0.00137415	0.939843	0.981761		DNALI1	0.0012056	0.951707	0.99408		TXNL1	-0.00641247	0.931387	0.971605		PRPF39	0.0052224	0.915382	0.956209		U2SURP	0.00210671	0.939058	0.974253		MAL	0.0584739	0.919	0.959988
IFT57	-0.00324673	0.93768	0.97602		TMEM216	-0.00262541	0.900109	0.938052		TNPO1	0.00174623	0.955524	0.993219		RILPL1	0.00398008	0.883784	0.92104		BBS12	0.0017327	0.945634	0.985497		CEP164	-0.000559648	0.955554	0.99408		SNX10	0.0414841	0.932304	0.971605		TEKT4	-0.000145857	0.923322	0.962244		BBS12	0.00126146	0.939194	0.974253		ATXN10	-0.0171247	0.923355	0.962278
ASAP1	-0.00298458	0.939399	0.97602		C16orf93	-0.00275256	0.904829	0.940769		FOXP1	0.000297185	0.956068	0.993219		KIF27	-0.000501417	0.886736	0.921957		RAB3IP	-0.00128164	0.950319	0.986412		CEP78	0.000480991	0.956662	0.99408		WDR52	-0.00043358	0.936744	0.971698		PTCH1	-0.00116646	0.926901	0.963717		ARRB2	-0.0133548	0.939736	0.974253		TTC12	-0.00082559	0.926046	0.962829
PSMA6	-0.00467879	0.940927	0.97602		HNF1B	7.36713e-05	0.912722	0.946763		NPY2R	-5.63e-05	0.959703	0.993219		XPNPEP3	-0.00645549	0.892097	0.925369		NEK2	0.000338746	0.951505	0.986412		FLNA	0.00551219	0.958338	0.99408		RSPH4A	0.000532529	0.936772	0.971698		DNAL1	-0.0037481	0.933198	0.968002		GSK3B	0.0111627	0.94108	0.974253		PTGES3	0.0317744	0.930245	0.964939
NUP214	0.000936887	0.946221	0.977996		CRB1	-0.00134843	0.921533	0.952206		KIF19	0.00018248	0.95974	0.993219		NPFFR1	0.000202404	0.894538	0.925743		DNAAF1	0.00260298	0.953408	0.986412		NUDC	-0.00424727	0.96491	0.99857		ODF3	3.56763e-05	0.938944	0.971698		WDR65	-0.000426723	0.935841	0.968486		QRFPR	-0.000368137	0.941413	0.974253		TULP1	-4.09271e-05	0.933886	0.966463
KPNB1	-0.00730148	0.947228	0.977996		SPAG16	-0.00182924	0.922249	0.952206		WDR16	4.91e-05	0.964077	0.993885		BBS10	0.00473899	0.897873	0.927038		HYDIN	-0.000382254	0.956447	0.986412		TMEM231	-0.000733257	0.97449	0.999089		HNF1B	-1.73276e-05	0.941826	0.972419		ORC1	-0.000100231	0.938478	0.968962		KIF27	0.000219592	0.946372	0.977112		CDYL2	0.00347688	0.943109	0.973165
GPR98	-0.00279175	0.950632	0.979239		C10orf107	-0.00252175	0.925727	0.953585		CEP135	0.000111336	0.96485	0.993885		NINL	0.00109053	0.905006	0.93224		FUZ	-0.00187474	0.957595	0.986412		NME5	0.00153267	0.977715	0.999089		KPNB1	-0.0100757	0.949684	0.978263		DNAI1	-0.000162003	0.949376	0.977945		GNB1L	0.000368244	0.951883	0.979804		GSK3B	-0.00812842	0.944735	0.973165
NUTF2	0.0102384	0.95824	0.984796		PIBF1	0.00136824	0.936409	0.96236		TXNL1	-0.00104941	0.975905	0.997609		ODF3	6.85e-05	0.928613	0.954348		PRLHR	0.000621426	0.961453	0.987883		TOPORS	0.000490454	0.979118	0.999089		DYNC2H1	-0.000412712	0.959802	0.986402		PKD1L3	-5.22025e-05	0.953407	0.979499		SASS6	0.000261982	0.953754	0.979804		FAM161A	-0.000380337	0.948475	0.973969
NEK4	-0.000885549	0.960829	0.985182		FAM81B	0.000165357	0.940313	0.96266		ZNF423	-0.00156981	0.975994	0.997609		PTCH1	-0.000928268	0.932178	0.954614		EXOC6	0.00222084	0.963868	0.987883		TMEM138	0.000194411	0.979368	0.999089		C10orf107	0.000916165	0.962965	0.987372		DNALI1	-0.000988649	0.955287	0.979499		ODF3	1.61e-05	0.955584	0.979804		CCT5	0.00411292	0.950812	0.973969
C9orf174	-0.000371191	0.964043	0.986205		WDR65	-0.000406128	0.942573	0.96266		NIN	-0.000510331	0.979334	0.997609		BBIP1	0.00341058	0.933162	0.954614		RILPL1	-0.00177026	0.965683	0.987883		C8orf47	-0.000135286	0.979709	0.999089		RAB11FIP3	0.00289663	0.967174	0.989408		STOML3	-3.01963e-05	0.961145	0.983076		MDM1	-0.000263801	0.964613	0.986788		MC4R	0.000806378	0.952082	0.973969
RAB8B	-0.00208057	0.96806	0.98709		B9D1	0.00366534	0.943191	0.96266		TTLL3	-0.000241137	0.981327	0.997609		NRXN1	0.0115843	0.942481	0.961935		DVL1	-0.00678449	0.968182	0.988168		MYCBP	9.66e-05	0.983465	0.999089		C4orf47	0.000187813	0.970215	0.990207		BBS2	0.00612945	0.966903	0.983076		CDYL2	0.00156108	0.976289	0.990276		RSPH9	0.00268023	0.956213	0.974311
TTLL9	0.000537036	0.970249	0.98709		XPNPEP3	-0.00172629	0.952924	0.968576		EXOC4	0.000854095	0.981617	0.997609		IFT27	-0.000922983	0.962668	0.980292		FBF1	0.000445952	0.975618	0.990702		ARL6	0.00116426	0.984496	0.999089		DNAH11	-3.99119e-05	0.972405	0.990207		PTGER4	-0.000133001	0.967506	0.983076		SPATA7	-0.000506975	0.977914	0.990276		GNB1L	0.00030364	0.956795	0.974311
KIF3B	-0.00462288	0.971563	0.98709		TTC12	0.000539415	0.956235	0.968576		INTU	8.26e-05	0.981916	0.997609		PRLHR	8.36e-05	0.978315	0.99395		IFT43	-0.000807776	0.976347	0.990702		NIN	-0.000332043	0.984597	0.999089		NPFFR1	0.000170745	0.976672	0.990224		FOPNL	-0.00262369	0.969071	0.983076		DVL1	-0.00462414	0.98266	0.990276		C1orf53	-0.00301524	0.961538	0.975455
TRIM32	0.000814113	0.981686	0.99509		SPATA7	0.00116709	0.957105	0.968576		WDR78	-2.31e-05	0.986719	0.997619		TCTN1	-0.000269846	0.980691	0.994095		TACC2	-0.000425076	0.978589	0.990702		NINL	0.000158686	0.987404	0.999089		CLRN1	1.02644e-05	0.976872	0.990224		RABL5	-0.00172999	0.969821	0.983076		NEK1	-0.000277058	0.982731	0.990276		EFCAB10	0.000686124	0.962303	0.975455
USH2A	-2.21647e-06	0.986849	0.99509		C4orf47	-0.000296667	0.957693	0.968576		PSMD1	0.00144196	0.986968	0.997619		CCT5	0.00115538	0.991339	0.999963		ZMYND12	-0.000404736	0.979571	0.990702		PLK1	9.12e-05	0.987864	0.999089		PSMC2	0.00192651	0.981996	0.990499		TRAPPC9	0.000368908	0.972334	0.983383		CENPJ	0.000263486	0.982924	0.990276		ECHS1	0.0230895	0.965939	0.976916
TTC30A	-0.00016272	0.986991	0.99509		PRLHR	0.000148779	0.963695	0.972436		SPAG17	1.32e-05	0.990713	0.997619		C8orf37	-0.000109271	0.993616	0.999963		NPFFR1	-6.40923e-05	0.988499	0.996627		PRPF39	-0.000575722	0.9951	1		UBA1	0.00964569	0.982542	0.990499		PLK1	0.000237895	0.974692	0.983533		DNALI1	0.000386424	0.984366	0.990276		GALR3	-7.89061e-05	0.970514	0.978301
PTCH1	-0.000196388	0.990193	0.99509		CDYL2	0.00109668	0.983744	0.99042		WDR96	1.48e-05	0.990894	0.997619		TTC30B	3.8e-05	0.994518	0.999963		SEC63	0.000345173	0.99096	0.996627		ULK4	-2.69e-05	0.995102	1		KIF24	4.6238e-05	0.985156	0.990499		NUDC	0.00322803	0.977257	0.98389		VHL	0.000796479	0.985406	0.990276		KIF3B	0.00547681	0.972943	0.978301
DNAL1	-0.000362636	0.991428	0.99509		FOXP1	0.000381443	0.992242	0.996721		DPY30	-0.000394318	0.99442	0.99891		NUDC	-0.000273321	0.998153	0.999963		CDK11A	0.000104622	0.992148	0.996627		TRAPPC9	-6e-05	0.995734	1		C14orf45	0.000424743	0.98653	0.990499		NUP107	0.000157696	0.984257	0.988701		RSPH1	-0.000196541	0.985825	0.990276		NUP62	0.00111417	0.973904	0.978301
PHF17	0.000107617	0.993712	0.99509		CHD7	8.07095e-05	0.995644	0.997776		PTGES3	-0.000563522	0.998124	1		ARL3	0.000678545	0.998477	0.999963		LPAR6	2.61249e-05	0.998536	0.999791		C9orf24	-3.07e-05	0.999511	1		PAFAH1B1	0.00863776	0.988274	0.990499		LRRC72	3.28973e-06	0.995314	0.997556		USP21	-0.000349541	0.988495	0.990721		EXOC4	0.000718357	0.982956	0.983913
RANBP1	0.000167119	0.99509	0.99509		NME7	-0.000541647	0.997776	0.997776		CNGA2	0	1	1		TULP1	2.84e-08	0.999963	0.999963		GSN	5.02085e-05	0.999791	0.999791		CLRN1	0	1	1		TMEM216	0.000170494	0.994381	0.994381		IFT57	4.37688e-05	0.999401	0.999401		CNGA2	0	1	1		KPNB1	0.00223571	0.983913	0.983913
[truncated: 24 more columns]
