# Supplementary material for: Dynamic Changes of Brain Cilia Transcriptomes across the Human Lifespan
Source: Int J Mol Sci. 2021 Sep 27;22(19):10387. doi: 10.3390/ijms221910387 (PMC8509004; doi:10.3390/ijms221910387)
Supplement: Supplementary file 1 [file ijms-22-10387-s001.zip › Chen et al- Table S1.xlsx]

## Sheet: Sheet1
	4 mos posterior (caudal) superior temporal cortex (area 22c)	4 mos striatum	4 mos primary visual cortex (striate cortex, area V1/17)	4 mos cerebellar cortex	4 mos hippocampus (hippocampal formation)	4 mos mediodorsal nucleus of thalamus	4 mos inferolateral temporal cortex (area TEv, area 20)	4 mos amygdaloid complex	4 mos anterior (rostral) cingulate (medial prefrontal) cortex	4 mos primary motor cortex (area M1, area 4)	4 mos dorsolateral prefrontal cortex	4 mos orbital frontal cortex	4 mos primary auditory cortex (core)	4 mos posterior (caudal) superior temporal cortex (area 22c)	4 mos ventrolateral prefrontal cortex	4 mos inferolateral temporal cortex (area TEv, area 20)	4 mos amygdaloid complex	4 mos primary motor cortex (area M1, area 4)	4 mos mediodorsal nucleus of thalamus	4 mos orbital frontal cortex	4 mos striatum	4 mos posterior (caudal) superior temporal cortex (area 22c)	4 mos primary auditory cortex (core)	4 mos hippocampus (hippocampal formation)	4 mos amygdaloid complex	4 mos anterior (rostral) cingulate (medial prefrontal) cortex	4 mos primary visual cortex (striate cortex, area V1/17)	4 mos inferolateral temporal cortex (area TEv, area 20)	4 mos primary somatosensory cortex (area S1, areas 3,1,2)	4 mos posteroventral (inferior) parietal cortex	4 mos cerebellar cortex	4 mos dorsolateral prefrontal cortex	4 mos ventrolateral prefrontal cortex	10 mos primary somatosensory cortex (area S1, areas 3,1,2)	10 mos posteroventral (inferior) parietal cortex	10 mos posterior (caudal) superior temporal cortex (area 22c)	10 mos dorsolateral prefrontal cortex	10 mos orbital frontal cortex	10 mos anterior (rostral) cingulate (medial prefrontal) cortex	10 mos cerebellar cortex	10 mos inferolateral temporal cortex (area TEv, area 20)	10 mos mediodorsal nucleus of thalamus	10 mos primary visual cortex (striate cortex, area V1/17)	1 yrs amygdaloid complex	1 yrs primary motor cortex (area M1, area 4)	1 yrs dorsolateral prefrontal cortex	1 yrs posterior (caudal) superior temporal cortex (area 22c)	1 yrs primary visual cortex (striate cortex, area V1/17)	1 yrs anterior (rostral) cingulate (medial prefrontal) cortex
ACTG1	557.938	701.263	668.074	986.13	756.654	831.881	567.568	721.461	796.901	717.404	892.657	800.62	873.085	842.206	831.131	856.79	893.871	914.698	1157.31	1156.07	985.579	988.958	791.854	948.056	993.121	1044.77	815.125	1083.18	1040.27	1028.15	1124.29	1056.13	1050.86	1057.65	897.058	962.236	1182.13	1031.77	837.528	244.462	996.176	1256.79	744.1	699.681	518.762	651.25	570.548	472.187	655.378
ADCY3	8.56735	17.6446	12.3293	7.81586	10.8412	15.237	5.58955	11.3152	9.4656	7.96011	6.55881	7.25403	6.67271	5.72868	8.2667	6.42625	9.54112	9.778	14.3867	8.11588	12.1037	8.30014	7.41724	7.69878	9.15097	10.7434	10.3515	9.1338	9.91996	9.28048	8.66772	9.99628	9.2711	6.6498	6.88984	6.16697	5.43592	5.14171	7.3135	6.09881	5.42647	6.63936	5.60274	13.0303	13.9989	14.6329	12.4848	11.6302	13.2092
AHI1	5.43191	1.79446	3.7867	3.66067	3.21924	6.21785	5.78653	4.34411	3.60782	2.20421	2.81727	2.02207	2.5728	3.13606	2.53232	3.18525	2.16289	1.48635	2.93514	1.66904	1.78006	1.84302	2.40777	1.94825	2.81098	2.146	2.57552	2.82396	1.89788	2.16678	2.38996	2.43069	2.19345	4.47791	4.22128	4.13484	4.13887	4.20885	4.70271	5.08259	3.65537	7.03006	4.61388	2.6955	2.13271	2.51091	3.17435	3.9397	2.60949
AK5	40.0639	13.9006	36.5893	4.55264	59.5119	28.9066	37.9625	39.5032	43.1027	4.69808	5.72213	4.57817	4.71145	6.4162	6.96463	7.6672	5.67822	27.9034	20.5104	27.9442	9.26522	21.8467	22.8251	14.9375	28.8998	31.5366	26.4506	29.082	30.9347	27.1668	3.4418	28.4593	29.6931	78.8003	57.2968	59.5627	61.9843	60.5054	56.6931	1.55862	57.3375	28.5319	54.1823	71.0831	50.9075	56.524	55.6765	54.3188	51.8174
AK7	0.733484	0.789099	0.389228	0.575409	1.56778	0.402148	0.807266	1.70346	0.385038	0.07937	0.154798	0.041694	0.108285	0.127365	0.116706	0.063352	3.00281	0.184859	0.210168	0.330429	1.89795	0.148625	0.181792	3.18144	0.222857	0.299916	0.202765	0.374199	0.208218	0.170488	0.541985	0.371916	0.393924	0.370333	0.452568	0.396167	0.458534	0.344971	0.543983	0.195823	0.527578	0.476282	0.350553	1.6474	0.329164	0.427625	0.413905	0.460165	0.51575
AK8	0.694121	1.0309	0.945658	0.700669	0.980197	0.791416	0.26367	1.59392	0.957174	1.06006	1.28866	1.28573	1.22238	1.08788	1.66942	1.19752	3.59946	0.781584	0.778274	1.46251	1.21502	0.892083	0.960337	2.57485	1.19391	1.34783	0.631454	1.84411	1.25434	0.87984	0.560607	1.35644	0.87924	0.890842	0.8676	1.02838	1.31219	1.11128	1.23622	0.166181	1.55179	1.20368	0.950938	1.48052	0.673796	0.91162	0.958138	0.694828	1.13657
ALMS1	1.45564	0.674528	1.30224	1.92717	1.24587	0.781904	1.7071	1.27569	1.16863	1.35539	1.13626	1.49233	1.2291	1.18978	1.30577	1.21478	1.74607	0.675031	0.724393	0.400821	1.26166	0.956967	1.02737	1.24689	1.27487	1.03933	1.33825	1.15009	0.707646	0.859027	2.37069	1.06678	0.933254	0.436103	0.812952	0.728423	0.428871	0.711314	0.919662	3.69705	0.681022	0.44686	0.685782	1.55108	1.03666	1.11601	1.47288	1.23973	1.3858
ARF4	25.2357	29.274	18.2687	37.7591	24.3387	29.9127	29.5882	20.1475	26.4701	17.4973	26.0779	18.2969	29.6944	30.9866	20.8176	27.4461	20.0984	35.7242	35.7626	46.9101	43.2207	43.1825	43.0568	43.7278	34.6876	33.1155	34.2563	40.1568	36.6273	37.3512	31.2843	35.4566	36.3175	44.9169	31.8344	34.0176	41.2389	43.7303	27.6093	19.4764	36.752	37.8765	26.7237	23.24	14.611	20.0958	20.5579	23.1223	18.9053
ARL13B	1.64701	1.30154	0.879882	1.71541	1.27206	0.609325	1.55856	1.42284	1.02217	2.11335	2.05621	1.70981	1.97422	1.97974	2.46675	2.08973	2.72677	1.54476	0.643126	1.68693	2.51538	1.23135	1.45694	2.71678	0.95663	0.737175	1.05591	1.43193	1.29958	1.32026	0.995684	0.889251	1.18193	0.607636	0.661923	0.667268	0.661046	1.22214	0.858821	0.825923	0.693467	0.489544	0.500515	1.4206	0.559915	0.635226	0.993774	1.03137	0.763211
ARL3	70.3465	72.3037	39.1592	68.2329	58.203	69.5972	81.0274	54.1073	62.9786	34.7595	69.269	39.2953	66.0065	63.7608	48.6846	69.8087	30.2972	47.9732	59.1397	60.3358	50.8572	54.6115	41.6698	49.8766	37.354	44.0468	38.1051	47.7934	47.4426	48.0681	43.8076	50.0357	50.6752	65.6334	68.5477	60.5698	67.4932	66.0948	47.1626	38.6654	60.475	89.4156	61.701	39.0166	29.462	38.1	35.4617	36.1251	36.5492
ARL6	9.55581	7.55833	5.44333	4.54924	4.85136	7.83149	9.43039	4.32695	6.07417	2.38704	4.26814	1.93249	3.95821	4.23328	2.85588	4.94017	2.01379	6.02628	6.26195	9.69476	5.17017	5.54103	4.5818	2.83617	4.29837	7.16577	6.43233	5.44867	7.93601	8.16646	2.99526	6.20214	6.70585	10.7643	7.50025	6.76762	9.79272	8.52567	7.29347	3.43576	6.5413	5.18673	6.01643	6.338	7.31951	9.7145	8.89213	9.79952	8.71281
ARRB2	29.408	21.8121	32.179	45.5384	44.9131	24.1189	27.7966	37.5616	33.5922	19.3382	26.9564	19.1014	19.0472	25.4918	26.2628	30.5791	20.288	32.3691	19.401	36.4124	13.8066	30.3367	27.0253	24.8087	25.696	30.635	26.9748	26.3951	33.2962	29.2611	53.4236	32.6744	30.6192	34.5992	40.0717	35.5647	37.9232	30.5848	32.9508	45.4722	40.7612	23.9012	36.4585	36.3943	29.9154	35.918	29.7748	24.4401	29.086
ARVCF	2.03644	4.13671	6.14874	13.1246	5.11406	7.83527	2.00991	10.7726	3.03915	6.16976	6.00429	9.33158	5.74087	6.31725	7.58993	6.3345	8.75919	6.29636	9.39943	6.94376	5.05017	6.43401	5.37647	7.66034	7.9215	7.94414	6.44943	6.84359	6.96689	6.02033	26.2096	7.71421	6.74912	2.75935	5.94246	4.13671	3.6108	3.25775	5.81951	17.7626	4.59971	9.96406	4.51857	4.78023	3.5246	4.00651	3.05381	3.27702	4.17826
ASAP1	14.6435	3.83342	15.8603	2.66797	6.69618	8.96718	12.0563	5.16632	12.143	10.8043	7.40986	8.56043	9.64232	9.68351	8.45879	8.28767	7.65897	11.006	7.08247	6.58905	7.36364	9.90789	12.7153	7.38488	9.6439	10.4185	14.1886	8.15818	10.5307	11.7838	2.08892	11.805	11.2363	7.30602	4.60572	7.24221	7.54484	8.84587	10.9296	1.32089	5.9999	3.85545	8.2057	10.9947	19.085	22.2565	21.0882	25.2912	16.3803
ASPH	7.56396	9.94797	6.81785	26.8569	6.78744	7.93951	7.88082	6.30096	6.1529	8.08901	7.27105	7.37103	8.86447	7.38368	6.9737	8.1392	5.90555	6.74313	6.74697	9.50028	9.51106	10.5741	9.96787	10.0956	7.14117	7.50484	8.00128	7.5038	7.37943	8.40608	12.4706	6.97381	8.34744	6.33448	6.466	6.10714	6.87267	7.2464	5.23221	10.5001	7.04567	8.3797	5.85744	6.01131	3.35346	4.71286	5.14631	6.09066	5.18335
ASPM	0.14082	0.077811	0.085811	0.861387	0.140549	0.112556	0.133259	0.102905	0.092666	0.192124	0.295878	0.271947	0.161242	0.248727	0.23593	0.246853	0.319486	0.148118	0.039616	0.099072	0.319069	0.140286	0.165036	0.221691	0.186062	0.102232	0.136939	0.210365	0.121257	0.151046	0.547009	0.140749	0.178519	0.068195	0.054809	0.134668	0.071626	0.085998	0.05418	0.154973	0.054416	0.041451	0.058263	0.111149	0.108747	0.058856	0.079972	0.078918	0.049152
ATXN10	63.8804	37.3912	46.065	57.2457	45.3062	62.0133	68.0551	36.2021	75.2165	29.0498	41.7808	29.307	37.2516	39.8231	34.6027	44.2292	23.9517	44.9851	65.0726	69.6458	36.0598	50.1717	50.0285	38.072	40.1788	58.0418	55.5876	62.8396	60.3829	60.0659	47.9215	57.9727	57.3338	49.6611	45.3882	45.1935	52.6228	48.46	43.4355	26.9997	44.3859	61.4397	38.8258	47.2556	38.0126	49.2064	48.9782	46.7277	43.6698
AZI1	0.903042	3.00491	2.79316	3.0841	2.17897	1.77317	0.834442	4.62614	0.965334	2.78163	1.83702	4.20596	2.52087	2.08917	2.95826	2.18212	4.26174	2.9943	1.58443	2.20324	2.93598	2.70521	2.6069	3.02901	2.70717	2.91612	1.93761	2.43327	3.00596	2.18505	6.64011	2.66866	2.20688	1.38924	2.79798	2.58372	1.97208	1.98861	3.17182	8.90421	2.88199	2.78686	2.79042	2.2579	1.90329	1.5097	1.87944	1.73657	1.77641
B9D1	5.01888	11.6189	4.61558	3.22282	5.74656	3.51532	4.93224	6.05077	4.94098	2.69374	6.43963	3.80643	5.39044	5.58194	5.87932	7.39992	4.39979	6.89836	3.90717	10.3637	7.51228	7.68633	5.49327	5.29339	5.55106	6.9033	7.14511	6.63978	7.5672	7.75193	2.56575	6.78072	6.49047	8.73012	8.03383	6.7832	10.1301	8.1015	6.05834	0.617586	7.25461	5.0227	7.04953	5.8056	4.16557	6.50681	4.16498	5.40048	4.46225
B9D2	2.18591	6.26947	6.17458	3.01517	5.56551	3.58153	2.29388	5.59158	3.74214	2.13642	3.92387	2.86611	4.32645	3.59782	3.19328	3.00548	3.64689	6.63625	4.66895	9.04924	5.33012	6.00823	5.03204	5.06474	5.22952	7.27299	7.26146	6.54769	6.46551	7.03217	3.30028	7.68263	6.32681	5.64859	6.9102	5.36843	5.84096	4.57851	3.92522	1.1287	4.48465	6.38671	5.14857	5.81428	4.01137	4.76804	3.44377	3.41419	3.56246
BBIP1	7.28437	5.66666	4.20495	11.3457	6.09278	5.01063	8.7002	5.9144	5.90172	6.25242	10.7682	6.09235	10.4045	12.0462	7.05366	12.3535	6.03065	6.81477	5.1778	7.58046	9.77923	8.40914	9.03482	11.0134	7.05017	5.73288	5.99053	7.03145	6.6167	6.66575	7.62573	6.43251	6.74462	5.94154	4.54324	4.49779	4.8825	7.37301	4.66657	4.17223	5.24262	3.3084	3.92132	5.2926	2.68883	3.54657	3.82366	5.01524	4.44641
BBS1	5.39993	7.47811	6.52904	8.59657	8.10046	4.65955	5.82836	8.11258	5.89799	10.6761	7.74553	11.3448	8.42472	7.47228	10.5447	8.75549	10.9316	5.21107	4.1404	5.19063	9.4225	6.11128	6.0928	8.8817	8.92716	7.05582	7.59925	5.31339	5.56274	6.28596	9.57694	6.88873	6.32266	3.51174	4.19484	4.4098	3.89546	4.55403	5.9481	3.83373	4.33643	2.96548	4.79945	7.19652	5.57383	6.53418	6.13887	6.76078	7.0603
BBS10	6.69663	5.38301	4.11497	11.3609	4.35328	5.93656	6.87594	3.19271	4.58929	6.18809	8.91418	6.56108	8.89464	8.28454	6.97862	9.0636	5.02659	5.09772	5.43307	10.4608	8.73011	7.7954	7.10754	8.241	5.86483	6.46578	5.30175	6.49341	6.84004	7.18452	6.87744	5.941	6.45259	8.90337	7.3747	6.93593	7.38601	8.40434	5.93958	6.76162	6.64892	5.66781	5.45707	6.02854	3.87633	4.42892	5.43394	6.4148	5.58118
BBS12	4.11227	2.89415	2.14388	1.85348	2.37941	2.95532	4.03256	1.75572	4.49871	1.43227	2.30526	1.29121	1.93061	2.03978	1.94047	1.82583	1.60718	2.67671	2.66581	3.45102	4.08519	2.76887	2.72823	2.26315	1.85392	2.50867	3.01952	3.59921	2.77717	3.34779	1.14395	3.26685	2.63326	2.69785	1.67626	1.8634	1.91336	2.44149	2.166	0.351607	1.68085	1.77126	2.0919	2.91617	2.10563	2.86833	2.99237	3.22943	2.77824
BBS2	13.4809	14.3933	9.94292	15.5925	16.4299	15.6662	15.371	17.6958	13.8022	39.1663	35.1144	37.9286	38.5054	24.71	32.7466	26.6725	26.5441	11.412	10.6748	11.1996	23.0089	13.7908	17.3451	28.9229	20.4146	13.8337	10.9507	10.8313	10.5017	11.1078	10.4099	11.1947	12.9134	8.3276	8.46998	10.923	8.78417	10.9782	13.2365	8.12662	11.9064	12.8439	9.98147	17.8525	9.42485	11.8857	12.1199	12.4473	12.1209
BBS4	9.73985	5.05774	5.9125	14.7724	6.61212	13.4237	10.6941	6.10705	9.26675	6.82865	9.8	6.84505	9.27811	8.54627	7.63718	7.57492	6.62054	4.28705	9.07356	6.32889	5.43091	5.85874	4.80746	6.87427	6.88458	7.17318	4.23435	6.52327	6.10895	5.88735	9.14209	5.79383	5.68405	5.71171	5.58388	6.15325	6.91755	5.92006	7.35001	3.26953	5.11007	8.13985	4.45607	7.76396	4.74053	7.29074	5.75968	5.15619	6.75212
BBS5	3.11133	2.70601	2.95362	2.1988	3.70503	4.04697	3.18389	3.93853	2.69539	2.23926	1.72091	1.68242	1.81827	1.67703	1.8282	1.64777	2.90324	1.82996	2.99138	2.66035	2.43099	2.21152	2.40918	2.48553	2.36283	2.59976	2.95412	1.91295	2.31751	2.60968	2.1007	2.37848	2.31953	2.60918	2.71106	2.31796	2.83513	2.96062	3.24502	1.87993	2.70495	3.35769	3.30827	2.71311	2.19911	2.33677	2.44799	2.8338	2.3009
BBS7	9.61656	4.19092	7.0742	8.13105	6.41507	15.3326	9.04692	5.1031	6.66517	2.39854	3.23602	2.23253	2.72975	2.81414	2.80534	3.41106	2.54191	5.82941	11.788	6.0179	3.62778	5.66318	6.49568	3.21186	4.16136	5.79037	6.87181	5.62501	6.19322	6.37765	5.91257	5.66505	5.97737	5.02389	5.01175	4.13361	5.63444	5.39426	5.36778	5.59414	4.56263	5.57361	4.2003	7.37357	6.84496	7.9554	8.47046	11.6788	7.32071
BBS9	2.31921	2.8405	1.857	3.52811	1.96087	1.86581	2.24871	1.94039	2.15396	3.17174	3.13136	2.86545	3.24933	2.67376	3.29635	2.47295	3.9592	2.10268	1.52727	1.62906	3.17088	2.05156	2.0452	3.3291	1.87782	2.01709	1.98897	2.07667	2.15625	2.22757	2.81117	2.26823	1.74408	3.73598	3.07432	3.25595	3.51444	3.33398	2.56472	2.57013	3.05901	2.58259	2.96843	2.58754	1.78849	2.03442	2.06746	2.2201	2.30033
BIRC5	0.500082	0.632556	0.442982	5.06315	0.52914	0.551378	0.475078	0.597017	0.284426	0.632911	2.09189	1.31649	1.6212	1.72687	1.60752	1.46866	1.01084	1.24149	0.419433	1.01368	1.22794	1.24399	1.0212	1.29519	0.907951	0.894297	0.488649	0.83616	0.963869	0.71143	3.43134	0.480774	1.04645	0.276915	0.428741	0.483881	0.117784	0.400378	0.233074	0.549495	0.260563	0.486268	0.476187	0.210486	0.18886	0.05996	0.206942	0.160934	0.153917
BLOC1S2	37.6826	19.1327	22.6375	21.4322	28.3614	36.0405	45.9055	21.836	36.1422	12.3146	20.4906	11.6461	18.907	20.6905	14.8559	22.702	10.3239	22.7025	29.2078	30.0762	16.5856	22.8322	24.7652	18.6129	21.3579	20.6429	22.2823	24.11	27.6044	24.2132	15.4831	23.7441	26.1001	21.5831	20.8976	20.2406	21.2395	23.464	21.7153	13.7131	22.5257	27.8845	17.9815	22.6688	13.4162	18.7267	21.5099	21.062	18.9001
C10orf107	2.60172	0.153347	0.770497	0.377136	2.22757	1.48662	2.24687	2.83142	1.83188	0.431187	1.6174	0.935898	0.944735	1.2039	1.03371	1.48988	4.7353	2.01943	1.75445	1.8831	2.61521	2.22422	1.94405	4.16225	1.50781	1.60287	1.38128	2.49287	2.15228	1.57309	0.17293	1.88451	1.8921	6.32473	4.86655	4.35431	5.24973	5.43135	4.24539	0.08623	5.32823	3.65064	4.07564	2.36134	0.877248	1.29838	1.40502	1.50093	1.54056
C14orf45	3.07356	2.65275	1.76861	2.97966	3.84604	2.81305	3.50177	3.56799	2.78389	8.05151	5.73048	8.49298	7.89818	5.79296	6.90171	5.22295	5.32106	2.6544	2.21331	2.63304	6.41595	3.00504	2.95345	7.54662	4.69802	2.62653	2.14113	2.17629	2.2492	2.27192	2.45804	2.534	3.03105	1.9616	1.58136	2.47905	1.893	2.98259	2.77921	1.65394	2.81041	2.73826	1.95604	3.56892	1.37508	1.35735	2.00882	2.22082	2.31719
C15orf26	0.322215	0.208601	0.119539	0.105973	0.582391	0.252998	0.259437	0.632363	0.120177	0.028946	0.125421	0.054591	0.156503	0.056069	0.073653	0.094623	1.60976	0.379274	0.117133	0.145112	1.0473	0.11737	0.010029	1.42739	0.125052	0.022802	0.01971	0.047829	0	0.065218	0.097156	0.059696	0.067131	0.101418	0.059043	0.087034	0.032409	0.145186	0.05893	0.134276	0.071055	0.051429	0.015797	0.662698	0.140035	0.081434	0.080691	0.086533	0.11745
C16orf48	2.00755	7.6492	4.21835	10.9721	5.5027	3.23674	2.22883	9.54435	2.48927	5.7061	6.54339	7.68964	7.84154	6.413	7.30515	7.11077	10.839	5.24517	2.58065	5.90585	7.64976	4.46169	4.904	9.07624	6.84337	6.18921	4.23941	3.98315	5.28738	4.61185	17.0524	5.46617	5.46243	3.53508	5.49979	3.75167	3.81666	3.14611	5.15765	10.2294	4.46154	4.28859	4.76168	3.80726	2.84028	2.3036	2.80824	2.57644	3.03189
C16orf58	14.2327	24.1647	28.496	26.4321	26.9232	19.867	12.1335	27.3742	18.118	17.4464	17.1042	21.8535	16.7845	15.8201	22.0044	18.3788	18.4535	23.0132	23.4365	28.0755	18.7015	23.8843	19.3413	18.9024	24.2079	29.2064	27.0652	26.2544	26.1787	27.7291	29.9284	27.8531	26.0879	25.3554	24.2895	24.4833	25.2433	21.5814	23.0027	15.7126	26.8953	21.7073	23.8552	26.5842	23.2867	27.4352	23.9015	23.587	24.3922
C16orf93	1.93094	2.27691	3.50011	1.55991	2.93252	2.46944	1.68351	3.86748	2.66929	1.51904	2.59402	1.98724	1.82963	2.06859	2.5352	2.6731	2.25384	3.01729	3.04066	3.57832	2.05779	2.79875	2.27679	2.30924	2.97684	3.43863	2.43246	2.65132	3.14181	2.92318	2.51846	4.34075	2.7681	3.16686	3.94622	3.2588	4.55306	3.34192	4.66284	2.61859	3.49707	2.63048	2.98558	3.59486	2.70575	2.83265	1.92285	1.87435	2.45258
C1orf114	5.45926	1.80742	2.42743	1.61659	3.19495	2.66732	5.18543	3.85882	3.7613	1.41233	1.49173	0.949679	1.12382	1.71971	1.71803	1.81694	2.22447	2.76874	1.54262	3.44578	2.45217	2.90128	3.51233	4.06222	3.13689	2.15988	2.22795	2.76979	3.3522	2.56887	1.52893	3.37681	2.49505	3.04889	3.36763	2.93155	3.87747	3.3821	3.98284	1.83841	4.18848	3.01756	3.22179	2.62175	1.70352	2.10516	2.53546	2.08276	2.27464
C1orf173	14.2112	8.5836	16.241	1.40522	16.2381	6.16352	15.8018	11.2095	15.5446	2.8751	2.35803	3.89808	1.97332	2.47544	3.90307	3.37532	4.19642	7.46908	4.77799	6.47617	6.81531	6.39213	6.78915	5.06974	7.96105	10.8366	8.74051	11.1649	9.32937	8.4133	2.00102	11.3576	8.07667	5.73893	5.65317	7.73923	6.85278	6.96519	11.6089	5.10711	8.79386	6.09415	8.05543	12.8011	9.13832	11.063	13.8927	9.7524	12.849
C1orf192	14.5738	10.0447	10.4846	9.25153	16.0425	13.1833	13.403	13.2436	7.28842	8.67025	6.799	7.54684	8.64396	6.56964	7.05461	8.3198	27.5523	5.65179	7.51661	4.80578	16.9177	3.66431	4.1007	18.4659	7.08619	5.93066	4.12436	2.76669	4.45248	4.49758	4.8797	4.81789	4.12409	10.9717	10.7876	11.3639	11.0536	9.15072	6.98275	5.18327	13.7311	15.0423	12.7727	14.3201	7.71861	10.734	11.8736	11.9789	12.3324
C1orf53	1.50401	1.26377	1.44194	1.30801	2.62424	5.54681	1.35086	2.64024	0.627853	1.61341	3.22536	1.66384	2.70861	5.29694	1.49521	4.66578	3.26218	3.07739	8.34387	5.24164	1.3338	5.20125	4.84619	4.91047	4.39633	5.39545	3.18041	4.11277	4.6896	3.03054	0.330372	2.99955	4.70542	4.28751	2.58313	2.88958	5.18974	4.58237	2.99781	0.354651	3.6335	8.22423	3.89705	2.85799	1.35481	1.94427	1.67179	1.56336	2.15803
C21orf2	3.24688	8.80288	6.64897	4.35188	6.02799	5.44162	2.37165	9.19985	3.29585	5.59136	6.11946	7.59946	5.52496	6.23512	6.79985	5.56067	5.78848	8.71286	6.05167	11.5364	5.82296	9.0248	6.94621	5.42241	7.20312	7.94044	7.5822	8.49869	8.64034	8.84881	7.92779	8.84149	8.06384	7.57594	8.71215	7.73168	7.71889	6.17594	7.27402	5.00415	8.4463	6.90488	8.20119	5.73376	5.8022	5.75636	4.56058	4.53439	5.03293
C2CD3	1.78676	1.20712	1.9473	1.69314	1.57125	1.24065	1.83665	1.59896	1.66061	2.24548	1.64752	2.15122	1.70322	1.50573	2.13124	1.66729	2.07837	1.3882	1.03691	1.05591	1.77695	1.44677	1.37677	1.56036	2.03702	1.77977	1.8808	1.27466	1.40417	1.48598	2.40766	1.65093	1.5315	0.802232	1.0475	1.10871	0.72278	1.01601	1.4488	2.5772	0.889037	0.661123	1.04788	2.07011	1.99883	2.24626	2.25847	2.59859	2.2233
C2orf71	0.047723	0.06119	0.101204	0.012044	0.104628	0.014779	0.036857	0.023148	0.041369	0.01889	0.009773	0.027361	0.011042	0.009148	0.010393	0	0.03674	0.038826	0.037537	0.022228	0.007808	0.048195	0.045286	0.006981	0.01329	0.057915	0.044328	0.026995	0.05986	0.083517	0.020863	0.056666	0.085163	0.025289	0.015129	0.056799	0.054876	0.03452	0.018461	0.015578	0.077689	0.036284	0.052782	0.023308	0.087482	0.058748	0.092019	0.091618	0.10742
C4orf37	0.114564	0.014779	0.111594	0.05832	0.037765	0.0089	0.063585	0.055757	0.039949	0.011376	0.044537	0.02182	0.013119	0.033052	0.012348	0.016307	0	0.044865	0.045005	0.111184	0.009404	0.091214	0.095447	0	0.016006	0.038751	0.080596	0.056897	0.072093	0	0.018845	0.061054	0.055229	0.190256	0.103662	0.243031	0.132182	0.169388	0.088386	0.006254	0.130993	0.002362	0.198654	0.042013	0.107192	0.132534	0.069266	0.232653	0.035937
C4orf47	1.14783	1.34368	0.309569	1.5817	1.04032	0.403549	0.957752	1.39486	0.692295	0.517769	1.12467	0.571559	1.25391	1.58123	0.981958	0.806922	3.08093	0.552415	0.131406	0.261255	1.41962	0.315312	0.55552	1.19469	0.410034	0.315974	0.171389	0.239359	0.417904	0.312797	1.24821	0.155317	0.202115	0.352235	0.14378	0.382553	0.159984	0.614127	0.520559	1.24486	0.382005	0.251376	0.208555	1.03735	0.215166	0.432094	0.255465	0.390516	0.289743
C5orf42	2.3047	0.989938	2.08768	1.54138	1.6217	1.77779	2.17688	1.46207	1.71439	1.3798	1.20193	1.40175	1.32041	1.27788	1.38627	1.44597	1.52994	1.1601	1.44505	1.191	1.63559	1.13193	1.3779	1.11323	1.80044	1.69321	1.70915	1.44901	1.51805	1.56074	1.83165	1.61728	1.47536	1.24153	1.26534	1.56485	1.11105	1.39566	2.04254	2.55167	1.24988	1.03803	1.48811	1.96313	1.66554	2.3449	2.38283	2.12238	2.12559
C6orf165	3.14472	2.0163	2.39745	3.67006	2.75649	2.31641	4.03118	2.81229	3.38097	2.55989	3.3525	2.46812	3.23385	3.03824	2.98235	3.59108	3.20539	2.14101	1.62588	1.51842	3.30736	2.31053	1.60416	2.94121	2.47243	2.20836	2.21413	1.91289	1.87078	2.02753	2.8758	2.30695	2.08262	1.64903	2.15301	1.69479	1.75385	1.82179	2.55089	2.18226	1.64074	1.44157	1.32613	2.71608	1.60631	2.49193	2.0982	2.33302	1.89533
C7orf63	0.236641	0.243266	0.096878	0.280546	0.234733	0.138347	0.333078	0.300069	0.136899	0.231329	0.340654	0.300356	0.304863	0.350042	0.271604	0.356011	0.589065	0.011947	0.091114	0.113071	0.320625	0.063557	0.121046	0.350371	0.092151	0.123288	0.143048	0.159749	0.097463	0.142451	0.167651	0.099553	0.125101	0.111137	0.110327	0.108525	0.125882	0.149879	0.254396	0.270395	0.150943	0.077927	0.205212	0.343221	0.1559	0.146498	0.131052	0.255162	0.132823
C8orf37	0.855304	1.03368	0.765977	1.82632	1.20025	0.834228	1.45249	1.51159	0.696005	2.06987	3.52628	2.32687	2.85863	2.57281	2.11954	2.38569	1.92529	0.802692	0.776214	0.842184	2.5704	0.484944	0.885557	2.21544	1.6192	0.458568	0.876345	0.811369	0.743804	0.89272	1.12948	0.926877	1.21706	0.786042	0.832849	1.02493	0.687225	1.02833	1.10527	0.90313	0.70183	0.902439	0.943529	1.61729	0.890943	0.89641	1.11914	1.53119	1.31002
C8orf47	0.856108	2.21957	0.53869	0.313947	0.504119	0.441667	1.17609	0.923616	1.21062	0.110154	0.11609	0.218146	0.044116	0.182746	0.041523	0.221649	0.04827	0.682564	0.324611	0.886918	0.959543	0.769135	0.78916	0.223138	0.504453	1.31056	0.581248	0.592497	0.446418	0.512674	0.104198	0.429564	0.41596	0.378905	0.574248	0.74859	0.985659	0.735273	0.948229	0.082991	1.08557	0.463907	0.736687	0.465011	0.396429	0.4168	0.572295	0.929613	0.428548
C9orf171	0.23412	0.359031	0.123377	0.164267	1.02901	0.261922	0.559267	2.45021	0.180397	0.092255	0.524375	0.357938	0.325008	0.299178	0.339436	0.363481	6.34954	0.02574	0.040922	0.145068	2.6828	0.045036	0.032274	4.39322	0.281941	0.188845	0.020711	0.141084	0.024472	0.021011	0.075611	0.074132	0.021425	0	0	0.018576	0	0	0	0.067474	0.127042	0.166135	0	1.47234	0.154656	0.037709	0.11184	0.202423	0.252412
C9orf174	0.630077	0.55817	0.558038	0.552944	0.888356	0.704711	0.671313	1.36235	0.52199	0.943222	0.830952	0.910237	0.742272	0.908	0.827386	0.833718	1.89291	0.258852	0.422673	0.179542	0.847102	0.312117	0.43836	0.684274	0.603458	0.268338	0.473736	0.294381	0.297119	0.210247	0.840501	0.377491	0.319458	0.201041	0.729447	0.414948	0.255174	0.382141	1.02984	3.88257	0.433782	0.599851	0.506362	0.640429	0.395598	0.448233	0.388799	0.574909	0.416871
C9orf24	5.15886	14.7487	4.40824	2.94443	8.3381	5.2014	4.90627	20.0176	5.34563	2.9963	7.81014	2.8825	4.98076	5.98159	4.46163	5.87854	20.3278	6.98929	4.50664	15.6578	17.7929	8.03735	5.57819	28.4871	6.48773	8.37301	5.31139	8.41591	8.13878	7.31949	3.24595	9.08492	7.75324	7.86749	9.20688	7.5606	11.5223	6.37791	6.67522	1.69713	7.79889	8.15694	7.65503	7.63575	4.46652	5.5191	4.00092	3.40211	4.33254
CAPSL	0.881373	0.52855	0.259773	0	2.6728	0.407719	2.23768	4.43062	0.425894	0.233373	0.954488	0.112673	0.543792	0.675776	0.319244	1.36488	10.6235	0.095932	0	0.638897	3.70671	0.828744	0.313282	10.6773	0.164188	0.583886	0.177609	1.49682	0.184877	0.512133	0	0.251643	0.605348	0.287618	0.346025	0.838246	1.036	1.0575	0.532953	0.159948	0.738638	0.04422	0.366241	3.37033	0.140311	0.107558	0.282283	0.535761	0.221179
CBY1	8.17815	10.3376	7.10649	18.7974	8.38174	7.20529	7.7809	11.8898	7.61529	11.7753	14.7423	11.9961	13.4815	12.283	12.9346	13.3298	14.0758	8.06885	6.09743	8.96066	10.1934	8.41286	9.50662	13.4972	10.0025	8.08888	8.61312	8.59746	8.43986	7.40282	14.874	7.50688	7.71699	6.69577	7.30071	7.79206	6.97504	7.51834	8.64922	7.93956	7.25325	6.35837	7.22745	7.25826	4.52086	5.45813	5.12247	5.76941	5.79009
CC2D2A	1.95583	1.0737	1.29907	2.09641	2.14123	0.975103	2.07057	1.77438	1.68368	3.0114	3.73751	3.12637	4.02997	3.43396	3.35302	3.96326	3.60837	1.09349	1.41389	1.12609	2.84215	1.82811	1.40762	3.41051	2.00713	1.77369	1.07979	1.42061	1.25639	1.46172	2.00719	1.50021	1.54858	1.01822	1.29875	1.69278	1.42115	1.577	1.78565	1.40317	1.66468	1.12478	1.01141	2.04154	1.00271	1.11775	1.0327	1.15799	1.33513
CCDC103	2.76302	2.27883	3.25105	1.32758	3.60436	3.11368	2.90794	5.03662	4.1244	1.20236	0.981539	1.05273	1.00725	1.69579	1.60389	1.39759	4.79076	5.04904	3.58038	6.26127	3.87413	4.05292	3.41834	5.70297	4.3913	4.82133	4.15001	5.73591	4.95421	5.29975	1.05886	6.28223	5.30029	3.14919	2.79226	3.03861	3.23219	2.99393	2.89551	0.271413	3.00089	2.64616	2.24329	5.52523	3.69635	4.06722	3.91278	3.46518	4.32615
CCDC114	0.168305	0.578387	0.110929	0.079346	1.34323	0.374024	0.36079	3.12655	0.080135	0.230449	0.217642	0.165273	0.198376	0.119914	0.183029	0.133032	6.1165	0.013434	0.040519	0.023994	1.03638	0.045203	0.009291	1.58342	0.097426	0.068797	0.036941	0.057931	0.073688	0.031492	0.076702	0.027777	0.038506	0.072219	0.024832	0.055685	0.045036	0.012889	0.089152	0.095484	0.089778	0.198463	0.057805	1.20912	0.137492	0.085354	0.041841	0.157013	0.191669
CCDC164	1.04923	0.477259	0.384336	0.301924	1.92315	1.86209	0.918613	3.5533	0.471201	0.161081	0.245003	0.312497	0.227752	0.230175	0.194673	0.341072	4.68317	0.437093	0.762209	0.980514	5.0091	0.943208	0.724314	6.16684	1.03047	0.897549	1.12305	1.04992	0.769367	1.04035	0.250167	1.38624	1.19599	0.287917	0.284097	0.467572	0.239224	0.328847	0.281985	0.047103	0.25292	0.600087	0.386135	1.49754	0.344162	0.331396	0.118629	0.566398	0.313856
CCDC28B	3.50192	6.20919	6.42006	17.9076	6.55452	8.773	3.87995	9.32227	4.77397	7.75323	11.428	9.66213	9.59211	10.5436	11.6049	11.5061	7.69571	11.5979	12.3958	14.0557	7.81925	14.0683	12.4584	10.3423	6.59053	10.042	10.7921	9.8161	10.9139	11.0355	23.6875	12.5519	10.6043	3.15149	7.29547	5.75242	5.50418	5.50483	4.87802	15.6361	6.37906	13.6619	6.59945	3.51449	2.74393	3.41649	2.66085	3.39118	2.92205
CCDC37	0.376192	0.85803	0.244023	0.157292	0.91412	0.290153	0.587832	1.31667	0.290778	0.120781	0.298506	0.144946	0.119065	0.21691	0.225895	0.345291	4.06103	0.152783	0.16106	0.086382	1.05933	0.136826	0.088047	1.40959	0.266553	0.306083	0.239357	0.165173	0.289792	0.212181	0.139873	0.216587	0.257047	0.120466	0.072175	0.183584	0.259469	0.107676	0.297357	0.037233	0.057897	0.062889	0.045444	0.696455	0.335499	0.175149	0.203098	0.140899	0.212767
CCDC39	0.579622	0.978795	0.327886	0.34937	0.693484	0.401674	0.618797	0.752282	0.378692	0.489459	0.414866	0.418261	0.511134	0.606408	0.483397	0.490292	1.18165	0.117239	0.130665	0.489807	1.05803	0.205442	0.249776	1.03431	0.380116	0.338066	0.244559	0.327874	0.326379	0.30681	0.275748	0.316819	0.256546	0.268843	0.388459	0.358759	0.365603	0.310681	0.731069	0.894775	0.517495	0.331996	0.389109	0.723987	0.256021	0.4373	0.350869	0.521288	0.365845
CCDC40	0.685849	0.859784	0.779202	0.778934	1.33938	1.18372	0.65825	2.67672	0.751226	1.05456	1.04155	1.30065	1.10728	1.1248	1.13619	1.02231	6.2378	0.523291	0.813737	0.299008	2.64271	0.491008	0.997024	2.23426	0.611482	0.539235	1.31264	0.317964	0.447381	0.577621	1.19088	0.518789	0.48459	0.402093	0.534586	0.654469	0.445551	0.38782	0.99693	1.49714	0.57134	1.15595	0.804435	1.20685	0.565124	0.422996	0.350048	0.912401	0.524326
CCDC41	3.00054	1.45616	1.57582	2.00838	1.73282	1.57966	3.67979	1.71955	2.32276	1.27074	1.8782	1.41073	1.58275	2.19088	1.68022	2.03059	2.11367	1.39684	1.27368	1.59791	1.55134	1.09756	0.793038	1.78674	2.01731	1.86797	1.10214	1.82284	1.27179	1.565	1.67152	1.56176	1.83748	1.71888	1.92838	2.0118	2.74079	2.77159	2.9531	1.70273	2.323	1.0149	1.60546	1.97546	1.23456	1.74465	2.03	1.40051	1.64967
CCT2	42.6396	26.5562	26.8415	51.0241	29.31	33.6522	43.9293	24.2286	44.336	19.2182	29.4038	19.951	26.6327	25.266	23.4473	29.7648	20.6392	31.3197	35.0903	52.2586	27.397	41.0877	36.221	29.4253	24.0264	36.8732	32.85	38.2587	37.5907	40.646	36.3451	34.7658	35.0553	75.8189	71.3825	64.1957	74.077	64.9932	44.754	49.7323	62.352	58.8232	53.1882	29.0397	20.2701	27.519	26.4215	26.6003	25.9393
CCT3	41.0884	42.8835	35.1841	53.598	40.4836	43.1403	40.9648	37.4837	48.2704	30.7334	40.5612	32.2694	37.9135	35.65	39.3016	42.1578	32.7273	43.3063	46.7932	54.2877	50.4727	50.7236	48.4527	41.4915	36.1522	49.206	44.4775	46.0647	47.9464	48.0314	57.0549	46.8574	45.1545	67.8859	67.0077	68.4655	72.1644	62.2426	54.0716	65.015	64.3643	76.3262	62.1372	40.9801	29.9157	35.9161	37.3423	34.9248	36.7087
CCT5	21.7519	13.7893	15.2587	23.2042	16.7686	19.5195	20.5792	13.8633	26.0709	10.7339	12.3178	10.6266	11.7624	11.9664	12.815	13.0361	11.0736	17.0049	21.6853	27.1687	14.9643	21.0331	16.1452	13.5977	12.9293	21.2277	17.3366	21.3783	22.2807	21.3265	19.4371	21.4987	19.6958	28.3435	28.599	26.3081	31.7419	28.23	25.5532	27.8138	24.6599	29.862	22.4875	17.8038	13.6335	17.2213	17.6476	14.9213	16.6089
CDC5L	11.0334	4.39693	7.41616	8.07242	7.65888	4.92393	10.7664	5.45897	8.64121	5.7471	5.32882	5.82055	5.29854	4.96421	5.93683	6.1889	5.60928	7.54757	4.97077	9.15265	5.72948	8.55515	9.03002	8.59857	7.90076	8.75363	8.63932	8.42536	8.57385	9.64201	7.34223	8.13745	8.10977	10.1333	9.01236	10.0997	10.4432	10.7684	8.99201	9.45075	9.02665	6.5534	9.77995	7.69887	6.18072	7.61706	7.94152	9.07835	7.05239
CDH23	0.135432	0.284218	0.176143	1.75448	0.698983	0.496632	0.175665	1.53331	0.132375	0.40562	0.307859	0.304862	0.539679	0.364387	0.488393	0.409948	3.26286	0.109378	0.254292	0.037404	1.16015	0.09698	0.07056	2.06881	0.372225	0.08267	0.099427	0.116977	0.089919	0.084286	3.37848	0.080375	0.099175	0.135218	2.38354	0.235521	0.084953	0.122735	0.202841	16.0191	0.094167	0.449063	0.132541	0.840216	0.325505	0.19449	0.203701	0.273216	0.330703
CDK1	1.23029	0.440593	0.452676	2.84185	0.494229	0.581465	0.879528	0.518533	0.665734	0.680777	1.95503	1.23845	1.4038	2.03026	1.57999	1.71711	1.29146	1.61678	0.42537	1.54954	1.40576	1.66583	1.47997	2.16285	1.13108	1.0193	1.01107	0.84556	0.898728	0.923284	2.10652	0.721264	1.30155	0.889395	0.538786	0.885189	0.753258	0.773689	0.566072	0.324924	0.737291	0.338171	0.495753	0.396484	0.271904	0.332277	0.4204	0.289781	0.336711
CDK11A	1.91202	1.51949	1.61401	1.64168	1.66642	1.60036	2.12854	1.54059	2.30112	2.18495	1.78152	2.377	1.8938	1.67635	2.06608	1.75973	2.09671	1.25962	0.906543	0.854857	1.35736	1.15652	1.56041	1.11108	1.05402	1.40075	1.31489	0.979118	1.29753	0.858991	1.75287	1.16161	1.18352	0.941557	1.82976	2.15752	1.18433	1.77272	2.19804	4.42945	1.79162	2.12554	2.06738	1.68774	1.14559	1.23436	1.42986	1.35595	1.36286
CDYL2	3.60148	1.80914	6.08725	4.86416	2.20451	4.86788	3.43992	2.68533	1.81752	2.34463	1.62511	2.22835	1.40234	1.50129	2.50701	1.19657	3.03539	1.60974	3.95712	1.40384	1.64984	1.61819	1.1343	1.32237	1.59988	2.53737	2.25011	2.20518	1.78624	2.41723	6.01351	2.60446	2.35417	4.72406	5.8074	4.47224	3.55622	2.82628	2.61522	7.05138	3.51593	2.63337	4.23373	6.18014	8.51332	8.35251	9.08146	7.44797	10.029
CENPJ	3.28082	1.14317	2.61232	1.78231	1.60789	2.9989	3.63423	2.29705	2.59359	3.11504	1.84973	2.05498	2.30958	3.29142	2.50443	2.07561	3.2564	1.42347	1.39071	0.880587	1.87066	1.33672	1.82908	1.5023	1.8559	1.53755	1.61449	1.27568	1.5557	1.11156	2.65075	1.36747	1.44803	0.820954	1.42332	1.53268	1.13197	2.0313	2.48193	3.94632	1.65333	1.60062	1.68422	1.97957	1.71176	2.25385	2.436	2.68549	1.89332
CEP104	2.40483	2.51755	2.79827	3.45654	2.64476	2.98658	2.13924	3.02655	1.92716	4.49317	3.25955	3.84447	3.86138	3.28992	4.13173	3.1425	3.43562	2.7197	2.71188	1.87563	3.38538	2.11252	2.34625	3.44507	3.71648	2.59261	2.72287	1.99564	2.18541	2.38764	4.65493	2.63214	2.54394	1.63054	2.04083	2.07268	1.73711	1.83733	3.21959	6.18415	2.12933	2.13341	1.94571	3.66766	2.90742	3.28571	3.30295	3.42193	3.61107
CEP135	0.673116	0.398295	0.582543	0.359662	0.612039	0.395554	0.954381	0.406346	0.618799	0.3269	0.400034	0.486966	0.599686	0.355155	0.44258	0.4419	0.552477	0.227145	0.213903	0.42768	0.524217	0.36793	0.407166	0.337468	0.624467	0.419409	0.353901	0.575882	0.462923	0.381524	0.247942	0.434232	0.446488	0.180996	0.155199	0.241562	0.236865	0.273622	0.494112	0.344801	0.279445	0.175688	0.167432	0.421575	0.336051	0.32891	0.433676	0.420751	0.648641
CEP164	1.26278	1.82461	1.71383	1.3911	1.7809	1.05938	1.23003	2.13827	1.48643	1.93852	1.55662	2.50065	1.84363	2.09445	2.24646	2.13754	2.95986	1.38893	0.774861	0.819574	1.89394	1.18197	1.30864	1.27366	2.1143	1.55697	1.60093	1.00406	1.33351	1.19267	2.37451	1.38155	1.54415	0.63467	1.09329	0.957424	0.620268	0.868126	1.97528	4.24366	0.959506	0.813421	0.9492	1.41361	1.29115	1.15369	1.27714	1.02114	1.42668
CEP19	6.34103	4.62568	3.4459	4.08533	4.96588	4.03596	7.65088	4.91852	6.1205	2.65387	2.43181	2.25241	1.93962	2.58965	2.07218	2.756	2.6943	3.04827	2.71837	2.31976	3.78964	3.01486	3.99492	3.51602	4.1081	4.59753	4.1598	3.69863	3.82291	3.26428	3.71	3.98366	3.99644	2.97142	3.30845	3.37616	2.33741	3.21641	4.9434	3.05232	3.67047	2.94213	3.86729	4.31706	2.49374	3.72017	3.5555	4.41004	3.0529
CEP250	5.34034	5.44666	7.86922	2.55677	7.64307	3.53807	4.41353	9.26271	5.69169	5.37553	2.31986	5.40214	2.53558	2.86105	4.26252	2.62508	7.99171	3.63764	2.47935	1.81995	5.6699	2.64524	4.1217	4.27865	4.20194	4.11724	4.0713	2.6678	3.21364	3.18245	4.70799	4.09754	3.47161	1.71523	2.97457	4.26924	2.43906	3.18848	5.85388	7.79079	3.70697	3.61117	5.17418	6.59427	4.91832	4.65938	6.07782	5.05039	5.49387
CEP290	3.13192	1.44957	2.15821	1.77209	1.8577	2.01895	3.38598	1.63781	1.87303	2.20417	1.67275	2.07758	2.02632	1.87174	1.99473	2.05721	2.35484	1.35261	1.51392	1.41277	2.15706	1.73975	2.30133	1.94915	1.98176	1.90936	1.96207	1.94938	1.77281	1.47963	1.47401	1.9543	1.81703	1.24039	1.08749	1.78212	1.28131	1.83335	3.00522	2.69868	2.11775	1.24965	1.64944	2.28457	1.57487	1.79114	2.46978	2.43807	2.23967
CEP41	2.75751	1.80713	2.34187	1.88222	2.04647	2.34649	2.5241	1.93477	2.63289	1.36276	1.36963	1.3577	1.46549	1.29682	1.27804	1.88728	1.77164	2.62238	2.85047	2.07858	2.40542	2.18107	2.195	2.04927	1.97955	2.22566	3.30377	2.36971	2.34179	2.81049	1.87295	2.60312	2.10794	1.8015	1.30514	1.85047	1.86492	1.99983	1.55298	0.78339	1.37071	1.51733	1.57443	3.28724	2.39203	2.70284	3.32148	3.44303	2.78591
CEP72	3.81082	5.96648	8.30349	2.84184	5.09956	5.12988	3.03288	8.44748	3.89044	2.17825	1.33547	1.81787	1.15434	2.04091	2.16169	1.96536	2.0974	6.1909	5.33949	4.88073	3.44775	4.57333	4.34383	3.00269	6.17317	6.59943	7.44233	4.71631	5.92959	5.76325	3.95011	6.83533	5.81388	4.39607	3.91101	4.70392	3.82513	4.25504	6.84704	2.93628	4.08977	2.38239	6.22614	11.7534	12.9393	12.677	13.1526	11.0228	15.3946
CEP78	1.48761	0.917045	1.13544	1.89289	1.50921	0.835893	2.23034	1.51469	1.13241	1.67986	1.63738	1.69913	1.69139	1.8382	1.41769	1.69559	1.77934	0.899223	0.501991	0.807194	1.41169	0.895673	1.00468	1.70478	1.70511	0.993793	0.915534	0.910218	0.700961	0.737615	1.78713	1.10801	1.05035	0.571217	0.88374	1.03463	0.540157	0.924885	1.24498	2.46431	0.831494	0.464473	0.64473	1.40085	0.830024	0.954473	0.917015	1.0737	1.16286
CEP89	3.1726	1.64383	2.6814	3.13844	2.59854	1.62464	2.91636	2.54885	2.23924	2.72418	2.56049	3.62676	2.66402	2.18977	3.68617	2.15754	3.42357	1.33605	2.00247	1.61017	2.81835	1.8734	1.9469	1.97666	2.53087	2.23776	2.22675	3.4882	1.99706	2.29595	3.40155	2.45629	1.98827	1.19166	1.72582	1.89443	1.4403	1.44561	2.3175	5.25748	1.54539	1.31716	1.58153	1.94819	1.47811	1.50229	1.63451	1.68535	2.10781
CEP97	2.28322	1.85409	2.33483	2.8761	1.84027	2.16268	2.28981	1.80891	1.35993	2.17842	1.89924	1.85257	2.21128	2.04665	1.92283	1.99251	2.43786	1.71097	1.61432	1.92645	3.21741	1.63897	1.85888	2.47308	2.35414	1.78625	2.27767	1.80298	1.94105	1.8675	2.09655	1.77672	2.07051	1.77692	2.12726	1.33353	1.44785	1.68205	1.859	4.59705	1.39026	1.30534	1.54009	2.75685	2.30572	2.45613	3.13169	4.12768	3.08786
CHD7	1.05704	1.24929	1.10246	10.0453	1.72797	1.04782	1.1498	2.04792	0.72007	3.43335	2.11366	3.88118	2.50447	2.28847	3.3245	2.10803	5.41001	0.86981	0.571522	0.276503	2.57597	0.496227	0.926807	3.46327	2.164	0.711222	0.471927	0.637755	0.456724	0.487244	20.1943	0.653358	0.820581	0.121759	3.77861	0.464506	0.154131	0.468063	0.985663	25.1967	0.444401	0.59406	0.270891	2.1473	0.885183	0.807721	1.25852	0.662069	1.68707
CLDN2	0.147782	0.050666	0.087054	0.17524	1.48271	0.076275	0.431167	0.872121	0	0.409216	0.020176	0	0.022795	0.094424	0.04291	0.028728	0.050565	0.064123	0	0	0	0.05916	0.035059	0.100883	0	0	0.013073	0.047258	0	0.003405	0.010768	0.005691	0	0.097537	0.062466	0.082081	0	0.047509	0	0	0.016038	0.073894	0	2.06879	0.148526	0.011982	0.047492	0	0.035295
CLGN	1.00285	0.688583	0.566094	2.00607	0.75351	1.58814	1.74299	1.16826	0.592522	0.336446	0.474857	0.392815	0.596565	0.44493	0.36861	0.364781	1.12096	0.668706	2.249	0.679131	1.19752	0.695841	0.657166	1.21459	1.11188	0.781904	0.675101	0.643298	0.432994	0.601098	1.36194	0.782909	0.783839	0.70969	1.00434	0.848428	0.58321	0.935599	0.442935	0.689325	0.887882	2.95892	0.875992	0.71826	0.365892	0.477694	0.708906	1.08148	0.512855
CLRN1	0	0	0	0	0	0.014974	0	0	0.014727	0	0	0	0	0	0	0	0	0	0.012506	0	0	0.013952	0	0	0	0	0	0	0	0	0	0	0	0	0	0	0	0	0	0	0	0.014706	0	0	0.037988	0	0	0	0
CLUAP1	11.2685	7.7664	10.7232	13.5448	9.03219	11.264	12.3265	9.81127	9.64681	8.38229	8.87441	9.17786	9.0391	7.94673	7.68766	8.51407	10.183	8.7157	10.3517	8.07931	12.4618	9.88491	9.32222	11.6277	8.55421	10.8166	10.7708	7.84404	7.92624	8.50536	10.6813	9.18567	9.15064	8.79623	7.56551	10.115	10.5247	11.7654	10.055	9.27277	10.2344	12.8515	10.5539	9.40241	7.28757	7.72011	8.48289	11.0259	7.50919
CNGA2	0	0	0	0	0	0	0	0	0	0	0	0	0	0	0	0	0.030393	0	0	0	0	0.017087	0	0.051974	0.010028	0	0	0	0	0	0	0	0	0	0	0	0	0	0	0	0	0.04624	0	0	0.050504	0	0	0	0.01481
CNGA4	0.207507	0.198913	0.297802	0.05897	0.585388	0.071869	0.318095	1.078	0.179425	0.397243	0.347241	0.371192	0.362317	0.296964	0.26954	0.185334	2.13754	0.100698	0.156774	0.048042	1.09227	0.089284	0.184758	1.3252	0.374091	0.563556	0.205297	0.328192	0.361243	0.24599	0.101456	0.326953	0.258588	0.020496	0.080862	0.183642	0.136634	0.111911	0.355146	0.201336	0.147374	0.140521	0.174875	1.18861	0.168635	0.142906	0.240623	0.088725	0.325765
CNGB1	0.313699	0.090224	0.919521	0.053665	1.91482	0.97914	0.680665	1.44296	0.627616	0.027552	0.028899	0.06651	0.057138	0.040574	0.061047	0.061167	0.041597	0.240012	0.379361	0.348184	0.057411	0.136186	0.099641	0.199733	0.774428	0.606335	0.255828	0.605432	0.438774	0.26018	0.1089	0.869851	0.306669	0.130106	0.198593	0.311396	0.378077	0.414045	0.987355	0.022825	0.554912	0.576764	0.142763	0.69831	0.450077	0.704491	0.721964	0.12363	1.74392
CRB1	0.540887	0.534613	0.550403	1.93898	1.23271	1.62063	0.879331	1.48557	0.72957	3.17642	2.62812	3.26336	2.6553	2.59025	3.22485	2.59292	4.72336	0.856554	1.58842	0.944611	3.2142	1.01105	1.05847	4.28708	1.71326	1.01993	0.484367	0.656934	0.748497	0.866509	1.24189	0.639795	1.00411	0.373756	0.411616	0.516739	0.428222	0.74357	0.621221	0.801191	0.602265	1.15461	0.28917	1.86479	0.590191	0.695637	0.758211	0.522725	1.00887
CRB3	0	0.103042	0.071788	0.101826	0.535634	0.249048	0	0.127808	0.117378	0.079312	0.08319	0	0.093987	0.075761	0.352657	0.228901	0.104245	0.065205	0.210851	0.126138	0	0.117212	0	0.069059	0.225489	0.109551	0.053903	0.113341	0	0.107892	0.095394	0.089951	0.141668	0.173082	0	0.14439	0.140974	0	0.102598	0.38348	0.197495	0.06177	0.060714	0.233258	0.106379	0.199625	0.097248	0.157693	0.201819
CROCC	0.497736	1.82708	1.32583	1.01583	1.35304	0.693383	0.27239	3.71712	0.634425	0.983459	0.945129	1.39578	0.859056	0.810494	1.11051	0.836081	2.49524	0.870092	0.583551	0.925209	2.03672	0.800464	0.968388	2.0171	1.37542	1.15769	1.06331	1.07245	1.01305	1.02328	2.50957	1.18431	1.16197	0.28769	1.0966	0.621218	0.489676	0.402318	1.36092	4.51516	0.513799	0.72863	0.603467	1.52978	1.08925	0.830718	0.927766	0.70175	1.00072
CTNNB1	65.6316	41.041	49.9702	140.596	58.5187	106.686	70.3697	48.0221	56.2251	45.3857	54.1557	48.5263	51.2945	47.9232	52.063	53.4157	49.0251	47.0454	102.352	61.3065	48.2591	57.6162	56.7101	57.7198	45.5626	59.8401	61.3089	56.4645	55.5232	59.4111	124.061	56.3801	58.1185	51.7108	53.916	50.1576	45.5262	52.6779	36.7932	101.433	44.4614	88.6637	50.0579	61.2681	41.2775	55.5546	59.6486	64.3381	54.3212
CUL1	25.7186	15.9254	19.1948	23.5845	20.05	22.9831	24.8454	19.4412	26.0891	13.4228	13.468	12.7282	12.8919	12.7328	14.9785	14.4587	11.4764	18.7993	20.0229	17.857	14.9486	17.6479	20.2285	14.4044	15.9149	20.2471	23.0612	17.7541	19.3213	19.6989	20.7052	21.9388	21.4088	15.6796	17.4825	17.1164	17.9693	17.6153	18.8184	22.6259	17.3329	18.241	18.3436	21.65	19.8857	23.7014	23.3404	25.0516	20.4137
CUL2	13.8171	7.99134	9.29498	9.73054	8.65855	13.1769	13.4842	7.20081	12.2031	5.00604	5.83995	4.38916	6.62826	5.56818	5.46225	5.42728	4.13332	8.40042	11.6999	10.2754	7.16711	8.68616	8.33501	6.01557	6.82519	9.97144	9.31042	9.29233	10.4792	10.7804	6.61996	10.014	9.84186	13.875	12.3992	12.4836	14.3799	13.5001	11.896	7.23982	10.7297	11.5368	12.5862	9.75595	8.75906	10.1456	11.1123	11.3681	9.89645
DACH1	1.63157	22.9751	1.34711	17.3799	0.769092	1.12424	1.01416	2.21763	1.31313	2.13362	2.32972	2.23405	2.44906	2.12591	2.22008	1.9079	3.31424	2.38345	0.969204	2.42283	21.0196	1.79414	2.28902	2.76711	2.21416	2.15767	1.51165	1.66661	3.16971	1.9564	11.6112	1.95205	2.37835	2.21139	1.56804	0.857689	1.94161	1.76299	1.81426	1.82933	0.986353	0.244133	0.400662	1.85918	2.66676	2.58258	2.0913	2.04058	2.42246
DCDC2	1.05485	0.224553	0.657266	0.401479	0.998068	0.452328	1.15586	1.18336	0.541137	0.198532	0.246511	0.307417	0.527605	0.261881	0.278347	0.332736	1.61766	0.328359	0.396402	0.30246	1.22671	0.376138	0.214711	1.22023	0.340782	0.550954	0.266572	0.455096	0.49332	0.606868	0.388328	0.342775	0.322126	0.349722	0.478439	0.390468	0.475474	0.420683	0.409235	0.073096	0.431666	0.060875	0.31702	1.09325	0.400808	0.634399	0.929131	0.656203	0.63389
DCTN1	50.2523	58.5715	81.3357	35.2904	57.4492	82.4704	39.655	60.2103	62.6294	26.3651	15.5564	24.7072	15.396	18.6477	26.3846	18.3863	25.1307	63.5736	86.5571	49.549	40.6124	49.5021	48.8386	28.2193	42.3598	71.2676	73.2743	55.4225	63.0032	61.6409	52.6198	71.7956	61.8595	73.8324	72.9649	86.9629	73.9864	63.8911	68.9503	43.8981	77.7477	99.4212	92.0639	66.7603	72.6629	80.0201	76.2456	69.7397	72.1997
DFNB31	2.86392	2.71089	3.7877	5.11302	3.97878	1.29865	1.85437	2.94771	1.18595	2.50043	1.40814	3.02916	2.06126	2.30374	1.98483	2.18297	3.09218	1.79265	1.13133	1.06883	2.69192	2.56365	1.83064	2.36625	2.84132	1.57404	3.28813	1.84031	1.7706	1.97451	9.22342	1.62534	1.27966	1.7851	2.18901	3.66178	1.75034	1.97427	3.11345	6.80985	3.23289	1.23292	6.32984	3.68427	1.99926	2.41441	3.11514	4.8625	2.72747
DISC1	0.84844	0.591816	0.692324	0.713789	0.862876	0.619295	0.789437	0.740292	0.776742	2.18356	1.89091	2.51986	2.22594	1.87072	2.40881	2.13347	2.94137	0.731495	0.508459	0.571029	1.3264	0.596505	0.846169	1.96651	1.28295	0.639255	0.679777	0.379626	0.490632	0.501659	0.546277	0.509842	0.760421	0.239888	0.459787	0.445776	0.199643	0.525419	0.504533	0.360966	0.18287	0.468783	0.206489	0.966843	0.579994	0.720609	0.769293	0.529702	0.873924
DNAAF1	3.32326	3.288	2.6631	3.39251	5.13847	4.63566	3.33632	7.82869	3.67846	5.36936	5.26083	5.53444	4.70071	4.63874	4.85974	5.80944	15.3568	2.13912	2.86147	1.06112	4.73377	1.82446	2.58161	4.51249	3.18836	2.32407	2.1537	1.44216	1.95524	1.95716	4.04291	2.2176	1.88776	0.771736	1.42187	1.14085	0.675045	0.932599	2.8373	5.45274	0.894538	2.14516	1.24073	4.73178	1.76717	2.30555	2.1654	1.93356	1.88685
DNAAF2	4.02234	3.27534	2.68546	5.55984	3.18929	3.77002	5.69948	2.7276	3.31264	2.57624	4.11687	2.46975	3.71265	3.88069	2.56969	3.4006	3.63336	3.88568	4.65191	5.98745	3.97896	3.60996	4.44242	4.50584	3.54389	4.01624	2.85399	4.18134	3.89988	4.1274	3.78373	3.26591	3.2009	4.12025	4.71096	3.50337	3.38305	3.83443	3.08876	3.89462	3.64853	3.7035	3.70213	2.76804	1.94377	2.01143	2.37758	3.03073	2.13098
DNAH1	0.471798	0.665392	0.516673	0.350172	0.845464	0.318246	0.264304	1.40467	0.306829	0.984713	0.883321	1.07749	0.958085	0.965624	1.06611	1.04672	2.33744	0.279982	0.170341	0.098139	0.862944	0.166782	0.26938	0.645541	0.677769	0.356971	0.454186	0.3489	0.251089	0.217557	0.702067	0.291017	0.274355	0.177235	0.36767	0.324273	0.238723	0.343703	0.830471	1.56189	0.287169	0.272797	0.331179	0.982794	0.605816	0.538661	0.596376	0.607836	0.585054
DNAH10	0.702167	1.11063	0.953055	0.329034	1.35161	0.500499	0.773226	1.42603	0.581429	0.469465	0.310201	0.397493	0.369825	0.448978	0.426149	0.521082	1.45502	0.556681	0.518186	0.353744	1.01333	0.36267	0.357418	0.726226	0.664716	0.599788	0.935382	0.446366	0.612596	0.493469	0.480041	0.722804	0.56525	0.220838	0.225565	0.301221	0.146097	0.265782	0.59814	0.572708	0.286966	0.122868	0.313245	1.30422	0.925853	0.7521	0.816072	0.886653	0.834303
DNAH11	0.276278	0.237644	0.146882	0.160525	0.27754	0.125697	0.272739	0.417723	0.25327	0.639974	0.754405	0.812808	0.670179	0.607629	0.583715	0.505614	1.4357	0.255525	0.069064	0.232689	0.668647	0.29152	0.408885	0.497654	0.390371	0.312798	0.221956	0.238183	0.242958	0.236224	0.097598	0.25352	0.355965	0.084266	0.103938	0.100435	0.0792	0.157197	0.179096	0.032578	0.08313	0.06829	0.053298	0.452519	0.210126	0.179185	0.160449	0.155318	0.21264
DNAH2	0.158451	0.250137	0.208744	0.035722	0.583625	0.081954	0.180911	1.06135	0.175887	0.061054	0.076967	0.115236	0.079753	0.099871	0.105507	0.163693	1.71869	0.069993	0.018367	0.101708	0.946672	0.149512	0.107588	0.793855	0.16642	0.113608	0.165337	0.078174	0.113221	0.09456	0.096319	0.16934	0.121892	0.057576	0.066673	0.079896	0.082683	0.067447	0.179184	0.045251	0.078767	0.053816	0.093027	0.804966	0.212444	0.130368	0.160688	0.13565	0.156092
DNAH5	0.30474	0.078006	0.228711	0.200423	0.467703	0.279333	0.43162	0.473535	0.309382	0.089437	0.069267	0.098061	0.0794	0.116564	0.074793	0.08854	0.753	0.148221	0.180454	0.117516	0.658475	0.092762	0.083757	0.577784	0.367827	0.169289	0.134134	0.218234	0.123453	0.09258	0.187624	0.165407	0.161337	0.147265	0.125459	0.179485	0.171946	0.217648	0.256135	0.238897	0.147308	0.178676	0.103353	0.776574	0.315477	0.287556	0.384355	0.216952	0.337546
DNAH6	0.236766	0.5353	0.141262	0.034634	0.345787	0.193792	0.266709	0.514898	0.083425	0.068504	0.11619	0.07096	0.132358	0.156696	0.080421	0.137149	0.982913	0.052168	0.065091	0.033984	0.780655	0.069552	0.052684	0.602621	0.181937	0.083294	0.063124	0.074633	0.046163	0.082162	0.059477	0.102488	0.138945	0.228959	0.116752	0.160266	0.101271	0.128744	0.317302	0.048439	0.152753	0.176887	0.138776	0.557329	0.209021	0.165201	0.220457	0.222469	0.231151
DNAH7	0.451897	0.076483	0.344541	0.08788	0.3429	0.15375	0.402482	0.464642	0.323664	0.314724	0.298479	0.287547	0.290798	0.271725	0.33617	0.314553	0.784168	0.175076	0.047954	0.250185	0.546589	0.209967	0.205319	0.452123	0.283384	0.231713	0.24163	0.211399	0.214571	0.275258	0.05309	0.233061	0.17565	0.296505	0.286988	0.398382	0.318222	0.358021	0.579957	0.049437	0.320872	0.095237	0.321255	0.420917	0.414651	0.431629	0.492371	0.418074	0.422768
DNAH9	0.346894	0.350354	0.259131	0.173915	1.25816	0.790641	0.398375	2.25063	0.145155	0.145941	0.124749	0.158103	0.110504	0.109998	0.1069	0.103462	3.06087	0.117381	0.529326	0.15032	2.04599	0.091801	0.162442	1.50959	0.273157	0.166801	0.164305	0.150274	0.143335	0.167784	0.127152	0.157273	0.139657	0.145212	0.165518	0.134983	0.132182	0.088277	0.149825	0.045437	0.160217	0.527924	0.155461	1.68524	0.233833	0.24237	0.258047	0.378634	0.219961
DNAI1	0.231678	0.355343	0.090299	0.043377	0.676034	0.272419	0.302843	1.55099	0.10268	0.401299	0.446389	0.47538	0.332903	0.303848	0.349501	0.328129	3.63276	0.217869	0.128487	0.062925	1.3177	0.247457	0.17618	1.3291	0.208109	0.087377	0.166423	0.028575	0.107062	0.062689	0.13809	0.122448	0.158775	0.071846	0.101609	0.067863	0.147334	0.1722	0.190394	0.047133	0.071838	0.16087	0.084449	0.834899	0.186422	0.035592	0.021272	0.186359	0.08568
DNAI2	0.194146	0.066863	0.022977	0.032814	0.70899	0.143915	0.234295	1.35204	0	0.077197	0.052892	0.073534	0.089839	0	0	0.075312	2.74313	0	0.017044	0	0.888286	0	0.046266	1.72044	0.072171	0.036958	0	0	0.020385	0	0	0.01523	0	0	0	0	0	0	0	0	0.021166	0.058509	0.03595	0.891807	0.066256	0	0	0.016747	0.062617
DNAL1	10.0001	4.60026	6.68003	4.42081	6.62839	9.16887	11.3149	4.41933	6.61689	2.88037	2.69598	1.99934	3.95825	3.06712	2.64338	3.5823	1.87848	3.47146	5.7039	4.41788	3.68289	3.34252	2.531	3.90409	4.56848	4.43456	3.87106	3.11322	5.05279	5.88835	2.4147	5.40353	5.12594	10.2694	8.26929	7.72248	11.1546	9.11975	5.63316	1.92817	7.04396	6.66312	7.56364	6.74829	6.86153	9.0733	9.47317	9.88992	9.14417
DNALI1	1.77288	2.02023	0.856552	3.27342	3.47408	2.49696	1.83111	5.44004	1.46499	4.09786	4.08054	3.8426	3.93475	3.96586	3.84372	4.00556	10.5048	1.25734	1.65532	1.39019	6.52581	1.07352	1.324	8.90472	2.42065	1.12838	0.688307	1.0435	0.895888	0.933798	2.36604	0.95674	1.33683	0.960257	1.46548	1.76249	1.1269	1.7295	1.60564	1.78375	1.15195	3.00076	0.882369	3.81291	0.745372	0.95716	0.844669	1.04331	1.44601
DPCD	7.99919	10.5305	6.09256	5.35757	10.5881	10.9444	9.68652	9.79771	9.86469	3.47857	8.62918	3.72244	5.93523	6.99506	5.69679	9.29746	5.23518	8.65184	9.54453	15.6098	7.22245	9.19107	7.90763	8.12477	9.2593	10.6023	6.72082	10.3464	10.5869	9.3635	4.73498	11.4992	9.37283	11.5837	11.5766	10.7032	14.7231	10.8682	9.35369	1.52101	12.8256	17.6858	10.8057	7.87837	5.77302	6.99536	6.26609	5.35278	6.12466
DPY30	10.9358	8.39833	8.7215	15.3431	11.3754	12.1683	13.3644	10.7612	11.4556	7.39442	14.7332	7.79704	12.9604	14.0912	9.5109	15.5721	7.35747	11.0014	11.8599	16.0603	9.56993	14.7352	11.6194	11.5172	10.5792	10.306	8.83383	12.4791	10.7654	11.1572	9.88972	10.4227	12.5439	13.9199	13.283	11.6546	13.7129	14.5412	10.8279	7.33976	14.5873	15.2588	11.1409	7.99394	4.60218	5.32533	6.33181	7.00917	6.71634
DPYSL2	78.9798	40.5023	90.8398	75.6901	80.9239	97.1017	85.4334	79.9223	107.892	97.8274	70.8345	83.5773	69.9544	72.124	86.5208	73.6065	67.159	110.445	126.116	95.9275	89.0825	100.128	113.086	93.9185	113.169	118.712	121.62	115.471	112.614	108.686	115.457	118.35	115.171	116.736	102.977	122.317	123.016	135.65	140.589	128.346	121.422	150.678	109.702	117.181	105.832	124.84	121.123	106.626	131.388
DRD1	3.12918	43.7196	3.67379	0.50476	2.4402	0.154313	2.75107	6.62417	3.99341	0.258549	0.102047	0.235757	0.148943	0.186126	0.336689	0.340084	2.17247	1.9834	0.160483	3.30348	28.809	2.05975	1.62383	2.12667	2.98672	1.95635	2.32138	2.99965	2.22664	2.1404	0.370039	1.94567	1.73908	2.10566	1.78248	1.5806	0.854575	0.992173	1.22859	0.011723	0.950844	0.169974	1.39419	6.4657	2.63806	3.38876	4.76466	5.15139	5.21773
DRD2	0.731221	64.39	1.15109	0.650765	1.17371	4.07549	1.13838	5.97624	0.702964	0.520277	0.583431	0.74326	0.413881	0.764062	0.584213	1.09234	0.894094	0.436156	4.97246	0.846525	35.5576	0.833311	1.19686	1.4512	5.09492	1.15023	0.957209	3.52402	1.37991	1.17322	2.48722	1.01419	1.49661	0.330753	0.433431	0.579753	0.327847	0.469794	0.519044	0.575315	1.37665	6.19432	0.594911	1.14991	0.263054	0.805046	1.39004	0.647114	0.602529
DRD5	0.879981	3.06207	1.99427	0.071942	2.36046	1.97276	1.52076	1.36818	2.16794	0.084053	0.231924	0.054107	0.098259	0.189945	0.369937	0.495345	0.072656	1.86577	1.03572	2.8997	2.98602	1.04159	0.939877	0.662653	3.29182	1.22553	0.661768	1.89102	1.87011	1.92474	0.154718	1.91624	1.68931	1.16274	0.94182	0.892968	1.00381	0.733842	1.31475	0	0.61163	0.688832	0.528421	3.87023	2.75457	2.49648	2.09192	0.703156	3.6376
DVL1	10.4749	31.6963	32.963	18.9164	27.4822	16.9707	8.34294	37.7134	13.1086	20.0373	17.9584	24.1839	15.0991	18.3995	23.2039	19.3748	20.4883	32.8379	17.7874	29.0492	16.8545	28.3244	23.8709	19.7786	28.9258	30.8991	26.3749	24.2431	29.9154	28.4205	32.1046	29.5966	27.4011	31.8567	42.0494	33.9023	38.3975	27.4883	37.6468	31.6571	42.0787	29.6065	42.8956	24.8781	26.8466	27.1188	23.0247	19.3361	24.8758
DYDC2	1.52354	1.39653	0.388608	0.069026	1.9883	0.651893	2.54505	2.5419	1.01642	0.161839	0.389606	0.338236	0.282937	0.651323	0.355344	0.672358	4.72144	0.288282	0.160069	1.05368	1.83963	0.332394	0.354771	3.54402	0.624949	0.357355	0.198681	0.671953	0.491176	0.695677	0	0.321901	0.242447	1.36899	1.24768	0.952619	0.873211	0.803068	0.882965	0	1.23462	0.397669	0.448888	2.33353	0.484222	0.859003	0.589712	0.725521	0.645311
DYNC1H1	38.579	29.8586	64.8483	22.9146	57.8202	55.6888	32.9664	51.6641	46.2605	32.3836	20.0993	31.2305	18.0643	19.4351	28.9982	19.8938	32.844	45.539	84.2832	38.4921	38.2928	42.6095	40.3989	33.3178	46.9505	53.1671	52.0308	49.3259	50.9226	47.9568	47.5689	53.372	48.5839	59.655	53.8318	77.9921	62.2105	59.4581	66.1776	60.0113	67.604	84.4021	72.7142	69.3011	65.5337	75.849	84.2872	67.0443	76.4788
DYNC2H1	1.66754	0.864652	1.73838	1.07248	1.84851	1.52054	2.00609	1.82768	1.21585	1.8449	1.23485	1.94096	1.37506	1.14712	1.3383	1.28201	2.4733	0.727278	1.24611	0.914554	2.50005	1.27864	1.0697	2.04363	1.4679	1.32543	1.42562	1.28949	1.04413	1.24022	0.944119	1.18258	1.11837	1.12498	0.99019	1.28601	0.952623	1.06055	1.65284	1.043	1.06809	1.04968	1.21326	1.64397	1.05447	1.23493	1.63042	1.36924	1.37924
DYNC2LI1	6.06832	3.4263	2.93671	2.36487	2.95296	2.96098	7.56283	3.28966	4.8153	2.21675	3.98726	2.42261	3.94444	4.65916	2.47393	5.32871	2.31673	2.40197	2.06787	3.70482	3.36858	2.91976	3.36728	3.04826	2.55044	3.09978	3.32347	3.55057	2.80247	3.61146	1.76571	2.84494	3.54437	3.17319	2.71162	2.50395	3.66709	3.37692	4.08284	0.710388	3.20899	2.7712	2.3579	3.23271	2.28479	3.13481	3.0646	3.07969	2.90058
DYNLT1	8.36191	4.81516	4.14062	16.5554	6.59472	5.11991	9.3637	6.55205	8.09686	9.99149	20.6485	10.6371	17.6876	19.6268	12.0691	20.3338	12.9914	5.74631	6.01262	7.82622	9.01092	7.34635	7.1605	13.6776	5.98316	6.77877	4.69531	6.21618	5.60272	6.02386	13.7901	5.39471	6.91069	3.50582	3.68604	4.70583	3.36988	4.3499	4.49147	4.28839	3.59666	3.62718	2.27686	4.18012	1.94492	2.28127	2.68891	2.74935	3.06376
ECHS1	53.8869	71.8987	51.3988	72.16	75.4576	75.7265	59.0458	64.3665	64.6224	53.2353	74.0431	53.887	72.5644	68.2886	60.8913	72.1628	49.8882	68.059	85.3019	77.5177	63.1929	70.7294	64.0075	61.8926	63.9068	66.875	55.6443	64.569	70.6815	66.7648	50.1246	63.75	70.7855	97.5323	97.1262	88.7557	113.839	86.5578	74.8705	30.7371	89.4552	117.225	86.1826	62.0475	42.4051	48.4039	46.0644	44.0829	49.4408
EFCAB10	1.74119	1.49293	1.76001	2.94325	2.43482	1.89657	1.9514	1.35522	1.47544	1.09447	1.96644	1.16267	1.78107	2.2474	1.52591	2.69383	1.88567	2.4382	1.7131	2.42475	2.88528	2.57608	1.88941	2.62536	1.98414	1.92047	1.85419	2.34162	2.41585	2.10737	1.82066	2.31146	2.1016	3.25931	2.49139	2.19172	3.28151	2.88394	2.22034	1.82393	2.04691	1.66092	2.10372	1.90136	0.936354	1.14967	1.35596	1.88772	1.51739
EFHC1	1.89427	1.94118	1.26441	2.06459	1.99991	1.53472	1.7551	2.57599	1.70774	2.36754	2.48527	2.3421	2.71765	2.40877	1.97874	2.20151	4.93638	1.14216	1.18141	1.21355	3.45529	1.24239	1.38768	3.7874	2.04979	1.28632	1.37574	1.48713	1.54125	1.43458	1.94	1.18588	1.58494	1.31044	1.53612	1.4471	1.57406	1.72582	1.82991	1.5963	1.77769	1.5272	1.27149	2.49426	1.02013	1.19938	1.28404	1.34226	1.17516
EGFR	1.82046	1.96873	1.56069	2.54656	3.50308	1.46002	1.86794	4.33876	1.46967	6.76342	3.76175	5.91282	4.39308	3.26973	4.72161	3.36385	7.82218	2.27902	1.99466	1.94395	8.07645	2.6393	2.98722	10.431	5.48326	2.50581	2.2135	1.95088	1.98422	2.22712	2.07764	2.04572	2.57731	0.58118	0.838558	1.12948	0.662412	1.30289	1.67707	1.1713	0.828964	2.00674	0.85884	4.49699	1.12912	1.30813	1.66932	1.46584	1.79296
EVC	6.08117	2.92783	9.96524	5.52343	5.06022	6.21869	4.55328	5.14185	6.3598	3.23271	2.24095	3.40956	2.70537	2.37088	3.14308	2.65927	2.77378	7.29247	6.86853	9.12058	3.31951	6.41944	5.6353	3.49894	5.12059	10.461	8.30801	9.29201	9.39995	9.15355	8.17343	11.1977	8.35761	6.43391	7.5284	7.54312	7.77004	6.50314	5.38017	4.45758	7.09412	6.13583	7.63668	4.40796	5.56269	6.47743	5.35071	4.70633	4.88969
EVC2	0.181483	0.1552	0.069078	0.299538	0.419514	0.056965	0.09344	0.410664	0.050304	0.299376	0.185998	0.335531	0.181828	0.254686	0.355874	0.174802	0.544118	0.019642	0.015825	0.028304	0.297072	0.104613	0.086205	0.300433	0.143503	0.106412	0.087936	0.103124	0.038111	0.097834	0.238288	0.122373	0.066283	0.127937	0.22076	0.282459	0.162573	0.26413	0.429744	0.269585	0.268569	0.224518	0.167344	0.237639	0.125266	0.051735	0.057399	0.031739	0.079996
EXOC3	6.80055	7.90997	9.4526	11.1367	8.82905	9.17012	5.59014	11.1569	8.03872	6.84345	5.8742	7.2119	5.61974	5.59849	7.39635	6.15704	6.41492	9.02163	8.82862	9.79047	8.12805	7.21089	8.07198	7.50892	8.80885	9.42654	9.09145	9.033	9.0095	9.11713	13.6889	9.97194	9.41018	13.1982	12.5732	12.5606	14.5049	11.6177	11.5191	12.7059	12.0929	16.1798	12.6125	9.65362	9.0629	9.9225	9.53168	8.98933	10.117
EXOC4	9.86647	8.05149	9.18374	11.1786	7.07038	7.06186	10.8718	6.67564	10.9655	6.68018	6.9583	6.78013	6.53273	6.23944	7.53696	7.86303	7.58515	8.09627	6.95765	10.7662	8.7098	9.10961	7.67198	8.34306	7.34634	9.34038	8.85381	9.93161	9.84603	10.4936	10.3103	9.14613	9.13604	11.7867	9.99378	11.6647	11.8136	10.3807	9.56231	6.82572	10.3779	8.22997	10.9267	9.12642	7.47213	9.11313	9.70405	8.95014	9.51415
EXOC5	6.03588	3.82571	4.56494	6.8623	4.97473	6.07563	6.73676	4.61644	4.5246	4.40382	4.55584	3.95065	4.9189	4.76925	4.1994	5.15243	4.7763	6.43794	6.02203	9.00969	7.97337	7.7244	6.82283	9.16311	6.46205	6.79374	5.59485	7.08072	6.3637	7.71347	4.89032	6.38917	6.5289	8.46448	7.23792	6.63702	7.7697	9.01382	6.22989	5.48049	6.13535	5.64475	5.41666	6.62956	3.97019	5.13495	6.49362	6.84105	6.1315
EXOC6	9.52828	4.9736	6.82313	3.98681	4.45947	4.05266	9.68077	3.50387	8.10793	2.11469	3.40575	2.28863	3.22839	3.52801	3.04872	4.24916	2.24788	7.52316	4.52816	12.8271	4.09051	7.83885	6.31826	2.90099	4.22448	7.74132	8.27292	7.54303	9.7887	9.30575	2.93323	9.81612	7.66887	10.725	7.4878	7.82231	8.59277	8.48128	6.70877	2.33524	7.97145	2.37413	7.00356	6.27262	5.95141	7.27085	8.40308	7.99132	6.19593
EXOC6B	7.42858	4.54953	7.18282	6.82113	6.32791	5.79731	7.98045	5.52519	7.48739	6.70845	5.4292	5.99601	6.08444	4.98375	6.26224	5.31165	5.76211	5.64213	5.72754	4.58066	5.93473	5.063	5.70922	5.39286	6.3127	6.26418	7.28196	5.84198	5.76392	6.3579	7.06451	7.16796	6.2474	7.58977	7.06701	8.17276	7.02109	6.99504	7.68722	7.77783	7.21071	5.94561	6.80568	9.58918	8.56997	9.90802	11.0495	9.24965	11.0068
FAM161A	1.91086	0.540944	1.63506	1.11083	1.27037	0.919173	2.33956	1.306	1.38077	1.41017	1.39545	1.26557	1.39526	1.23642	1.16274	1.06565	1.04847	1.31835	0.52937	2.47777	1.22812	1.57476	1.84648	1.84011	1.51626	1.99665	1.65841	1.83781	1.98055	1.61419	0.908464	1.79598	2.18895	1.20934	1.09076	1.05541	0.990474	1.50837	1.34697	1.11373	1.41433	0.602482	1.08825	1.22307	0.976268	1.23034	1.28429	1.3763	0.945983
FAM81B	0.366702	0.190911	0.087046	0.304384	1.39649	0.206652	1.30204	1.74178	0.060697	0.084225	0	0	0	0.048249	0	0	3.68886	0	0.087597	0.041611	2.21951	0	0	3.42538	0	0	0	0	0	0.018039	0.073031	0	0	0.035505	0.084389	0.106686	0	0.048247	0.063192	0.241971	0	0.020101	0.092131	0.843765	0.089865	0	0.063287	0.120591	0.036006
FBF1	1.12195	2.73874	1.83478	1.46	1.90578	1.11169	0.938086	2.44204	1.0753	2.72132	1.7611	3.17615	1.76783	2.10903	2.73371	2.15609	3.20722	2.00623	0.847821	1.33996	2.00162	1.46691	1.34288	1.36489	2.09118	1.94783	1.95907	1.55863	1.68644	1.73068	2.90266	1.84066	1.18184	0.921395	1.47371	1.44035	1.30537	1.59988	2.34689	2.71635	1.23881	1.36281	1.77846	2.19391	1.70349	1.88009	1.45297	1.43797	1.76256
FBLN2	3.28259	8.19197	6.55171	22.0228	5.98591	4.3089	2.04776	7.40174	4.07204	87.4959	34.7945	78.0809	44.6564	19.2973	56.6707	16.0605	36.5114	26.5015	5.91945	16.0347	20.6174	26.1581	28.2873	11.0645	10.6301	14.7302	15.6637	8.16092	15.0259	14.7062	60.3234	13.6648	15.975	7.58757	9.32483	11.9176	9.8107	11.1964	9.84751	8.65583	10.1191	5.16434	11.5286	5.99772	8.22486	8.87446	7.24595	5.20533	8.29506
FEZ1	64.8688	75.4942	52.9864	105.831	46.5153	49.3435	64.7225	50.6174	71.4047	59.6628	69.0139	53.6716	69.584	64.5915	66.5198	67.6774	42.7236	71.0537	48.5592	79.6887	59.1581	67.9679	58.8771	66.2191	45.4176	69.5717	62.5995	57.3993	68.9171	65.1676	102.261	66.9272	67.2413	68.5447	73.4429	75.7401	81.3331	81.8965	63.8975	61.7385	66.9543	68.2998	65.6566	59.5127	48.4241	54.6159	55.0682	63.1052	60.1646
FLNA	5.10319	11.8475	11.3057	12.9068	18.5384	10.1498	2.11493	16.3549	7.08483	23.0096	15.4728	23.5689	21.6254	11.2134	28.5919	13.2182	43.2614	11.073	5.42676	7.91286	26.9596	10.8457	8.06361	15.1736	16.6961	7.32523	8.21134	6.17407	8.4069	7.7891	16.4306	7.93386	7.79038	20.6486	13.0126	17.317	5.73777	8.99782	9.11359	16.5146	3.31627	3.89738	4.62767	8.46152	12.1136	9.94025	8.22502	8.62517	18.5926
FOPNL	11.5057	9.00568	6.28904	15.035	8.12802	8.0907	11.2728	7.1872	9.12389	7.95276	10.9594	7.29799	12.0941	11.7377	8.67327	12.0325	6.64823	8.11986	6.91225	9.40141	11.1328	8.19965	8.83695	10.8744	9.47822	7.93885	7.48665	9.2771	7.767	9.3952	7.04212	7.50079	8.41157	15.3524	12.2523	9.6533	13.0821	14.7851	10.7297	5.79296	12.1374	7.93061	10.3232	8.29983	5.66475	7.81929	8.61197	10.3882	7.78078
FOXJ1	0.829909	2.92032	0.158027	1.41837	5.75611	0.751373	0.816815	19.9677	0.110736	1.13704	0.392412	0.804643	0.38423	0.229312	0.445104	0.322159	34.3998	0.311788	0.31818	0.238001	14.3453	0.368099	0.316977	23.7735	0.657176	0.310054	0.220132	0.2556	0.080116	0.171967	1.58993	0.363632	0.217538	0.135158	0.263231	0.380098	0.220337	0.154003	0.966695	1.03406	0.531977	1.02873	0.441283	7.32135	0.098777	0.155366	0.046184	0.968352	0.318842
FOXP1	7.20851	11.3613	5.79284	1.30404	3.51912	2.34057	5.88954	2.17135	7.22434	2.99219	3.6687	3.48469	3.29019	3.99431	3.55201	5.23564	2.36793	4.94624	2.64497	4.89597	11.4066	7.31722	9.28657	2.2581	3.35009	6.58821	8.37652	7.3223	6.2375	7.05097	1.07339	7.35909	6.14806	3.54179	2.22303	3.52736	3.85609	4.51209	4.43579	1.54072	3.50799	1.95104	4.18426	4.28879	5.16263	6.45426	6.92927	8.26321	5.70235
FUZ	7.7313	9.97708	7.80917	7.19681	5.74458	6.54033	5.83712	8.44804	8.28185	9.2421	11.1467	10.8413	9.26054	9.84641	10.0805	9.80407	10.2215	9.23104	6.59489	10.3791	9.01306	9.7001	9.54506	9.39126	7.52284	7.51	8.63318	8.28094	9.69651	9.73645	8.66189	9.70398	8.74761	8.7092	9.9566	9.53161	11.1931	8.11133	8.3862	4.97175	10.5681	9.42652	11.0813	7.20965	6.6896	6.53832	5.45133	6.08838	6.13826
GALR2	0.123116	0.063314	0.478659	0	0.113911	0	0.190165	0.238867	0	0.097467	0.077683	0.188228	0.170911	0.188793	0.214487	0.287199	0.063188	0.240392	0	0.152918	0.080575	0.244828	0.175243	0.252133	0.212202	0.199212	0.163366	0.220221	0.297373	0.198883	0.18838	0.324378	0.169003	0.097861	0.117089	0.301772	0.141569	0.148423	0.065339	0.051413	0.32555	0.074884	0.215751	0.180393	0.096723	0.027114	0.089022	0.064303	0.153956
GALR3	0	0.368071	0.256431	0.110613	0.215328	0.051616	0.07471	0.140765	0	0.101679	0.297159	0.166384	0.067145	0.111256	0.187888	0.084623	0.074474	0.128901	0.168114	0	0.257949	0.203685	0.034424	0.324128	0.161638	0.156528	0.077018	0.082081	0.169094	0.234404	0.334323	0.275675	0.358537	0.306011	0.368003	0.287523	0.278089	0.209917	0.137316	0.44124	0.283461	0.441292	0.270008	0.079011	0.240319	0.200804	0.069947	0.095759	0.072581
GAS8	4.24597	3.93918	5.37643	4.89033	4.0689	4.87666	4.16314	6.18405	4.92565	5.86525	5.67519	7.55878	5.92308	6.34216	7.4508	7.11153	7.36398	3.78944	3.56784	2.78174	3.61319	3.87724	4.51146	3.30822	4.54995	4.8203	4.92898	3.34022	3.10305	3.51124	6.52938	4.84233	4.28126	2.08115	3.1275	2.77007	2.02276	2.59677	5.75456	8.47316	2.58113	2.96156	3.20487	3.10728	2.71895	3.54936	3.15844	3.32571	2.87772
GLG1	13.7841	15.7248	20.8264	17.6911	19.0232	15.9429	12.3901	20.4335	17.7461	25.9271	14.24	25.109	15.3863	11.9963	19.3493	11.4937	27.0977	18.3651	21.6979	12.7118	26.0929	15.0635	18.2231	23.4859	21.2675	19.9969	20.2874	15.8543	17.3929	16.5941	26.0375	18.0464	18.7522	9.9674	10.2078	13.3205	8.79709	10.7636	12.6838	9.88286	10.1767	13.528	11.1827	25.1289	22.336	25.7913	26.5999	24.381	27.7049
GLI1	0.079666	0.143118	0.05213	2.27887	0.183386	0.156362	0.101713	0.212009	0.092079	0.803069	0.520753	0.96308	0.713381	0.527045	0.739911	0.433528	0.571053	0.099324	0.083408	0.13589	0.732943	0.16091	0.113397	0.923478	0.524068	0.128908	0.15814	0.123776	0.145839	0.042898	2.42573	0.169761	0.163005	0.084432	0.138905	0.047281	0.030536	0.047891	0.131296	0.945235	0.038907	0.205613	0.011014	0.029182	0.066394	0.045696	0.038144	0.010402	0.049542
GLI2	0.068578	0.188093	0.137133	0.814923	0.468269	0.11317	0.117695	0.918492	0.092294	1.00353	0.640712	1.25603	0.729157	0.57756	0.713076	0.548745	1.42485	0.163358	0.119786	0.297932	1.02673	0.166323	0.30867	1.23932	1.08058	0.314235	0.175684	0.267004	0.271519	0.153864	1.35844	0.374282	0.294457	0.012113	0.159233	0.086914	0.017524	0.120362	0.383754	0.609202	0.074426	0.152568	0.063121	0.389709	0.058164	0.038848	0.038568	0.059374	0.057171
GLI3	0.272482	1.54962	0.332824	0.912065	0.959644	0.370902	0.289938	1.44919	0.356643	4.98574	2.45728	4.41059	3.11414	2.07518	3.08111	1.72752	3.49081	0.72169	0.604605	0.264883	3.10416	0.633088	1.12319	3.09313	2.62142	0.631296	0.430752	0.496911	0.432918	0.488816	1.09399	0.559937	0.707307	0.08657	0.161011	0.408797	0.125329	0.326065	0.739362	0.474175	0.611737	0.546477	0.286231	1.18336	0.23149	0.199973	0.225188	0.213219	0.479061
GLIS2	1.32364	3.57517	2.8906	4.62241	3.15071	2.39041	1.25427	5.15542	1.29899	8.05231	6.27941	9.68276	5.76769	6.05869	8.26952	5.73287	11.6871	3.92374	3.44974	2.41027	7.28056	3.18342	3.48645	7.77197	6.67095	3.57824	2.80199	3.00214	4.01056	2.71758	10.3363	3.75674	4.21762	0.698318	1.20968	1.29437	0.857668	1.06324	1.81223	4.40506	1.22386	2.20872	1.30058	2.23199	1.48674	1.43629	1.38183	1.1064	1.49455
GNB1L	0.393774	1.00534	1.11112	0.635846	0.843799	0.787907	0.332216	1.10124	0.489109	0.345432	0.534811	0.5798	0.529954	0.409658	0.66366	0.576006	0.619144	1.36434	1.00507	2.08298	0.573899	1.21495	0.868416	0.613278	0.979885	1.38858	1.25791	1.411	1.41135	1.24484	1.04879	1.18203	1.2403	1.60605	1.42527	1.5455	1.44854	1.25479	1.27456	1.27637	1.45734	1.24942	1.36548	0.710422	0.943902	0.894688	0.74925	0.680381	0.66476
GPAM	2.16828	1.36632	1.29091	3.02566	2.48944	2.0587	2.64787	2.82278	1.43933	14.3025	9.52311	10.9514	13.6225	8.45884	8.94613	7.91065	7.79028	2.67776	2.85618	3.04937	7.552	4.00249	4.41758	8.55602	6.00314	2.51889	2.18825	2.91161	2.25951	2.58934	2.64993	2.17772	3.1428	0.724027	0.801583	1.34148	0.792596	1.59405	1.38239	1.0953	1.44066	1.63187	0.935238	2.98139	0.763489	0.89494	1.20372	1.02836	1.63325
GPR161	1.30467	0.472204	2.78768	0.739404	1.65062	2.88254	0.928692	1.88962	1.31203	1.59501	1.30864	1.55777	1.07778	1.24699	1.6467	1.06896	1.97599	2.57973	2.82418	1.34873	0.881282	1.36552	1.56155	1.29122	1.48179	1.77421	3.00545	1.15218	1.58343	1.80697	0.881971	2.17362	1.44573	1.12141	0.893606	0.937117	1.08692	0.691321	0.931298	0.221989	0.582137	1.17437	1.9923	1.13777	2.37698	2.32043	1.38622	3.23197	1.26424
GPR83	2.92194	2.90442	2.00963	2.12209	5.47958	0.351569	2.4235	1.80706	2.17628	0.559148	0.691064	0.433512	0.417613	0.436237	0.444338	0.549202	0.261805	2.58009	0.699146	2.19299	4.38838	2.40025	2.29886	1.59428	1.93355	2.59142	2.10477	3.62694	2.22658	2.7339	5.8815	2.57917	2.43345	0.914607	1.3557	0.575303	1.00666	0.633747	0.853666	3.66863	0.689697	1.8132	0.726771	3.77307	1.7749	1.75477	2.06952	1.3515	1.79442
GPR88	6.09347	238.335	8.82015	0.35396	3.74647	1.64292	6.86627	15.0951	6.207	1.23002	3.32279	2.77379	2.02289	3.5142	3.3852	7.34368	1.32637	3.99583	1.33756	10.5492	121.868	10.6779	5.19329	3.57534	6.54551	8.02849	6.93367	13.0308	7.07388	9.4271	0.546547	8.41979	7.69609	4.15455	4.05445	5.21458	7.17823	6.11274	3.97546	0.167504	7.53641	1.0313	5.51881	6.47481	2.79531	4.21799	6.04344	2.68612	4.16504
GPR98	1.80036	1.08561	1.40902	0.195709	4.05056	0.065188	2.21428	3.3135	0.85471	6.62438	4.69879	6.03863	6.41191	5.79198	5.20176	7.18652	6.32029	1.18063	0.051838	0.798636	7.31153	1.80843	1.88818	6.54667	6.92058	1.38984	1.19858	1.40037	0.976446	0.95969	0.292948	1.27602	1.42189	0.406613	0.456583	1.27901	0.348821	0.818788	2.2285	0.506568	1.42679	0.032886	0.689919	3.18417	0.559507	0.724795	1.14823	0.717249	1.26484
GSK3B	19.4436	8.06508	18.2224	10.1823	13.7829	16.0925	20.7943	11.6557	18.4784	13.4076	10.7152	11.3984	10.9083	10.728	11.5007	12.3691	10.4994	16.912	17.1483	14.0518	14.1874	16.3888	17.9173	12.2726	17.1527	18.7948	20.8251	16.7647	17.7905	20.1826	12.6932	19.2463	18.3496	10.9864	9.00357	10.6968	11.0264	12.2082	13.6274	11.0298	10.3206	11.4534	11.198	17.64	19.8902	22.402	25.2085	26.2002	22.1333
GSN	2.42671	15.5451	6.53729	14.3926	5.79075	7.41387	1.34594	11.6757	2.37042	12.6846	5.57524	5.92391	6.97814	6.38253	9.47798	3.5816	10.6331	24.16	11.3564	3.0004	18.676	3.39699	5.43695	18.3858	4.05714	3.59538	3.5565	2.45484	4.71735	4.19823	15.0147	2.69626	7.40876	6.01566	5.82	9.31948	3.46766	6.60218	4.87423	3.6163	2.82281	12.5429	2.22608	12.5071	8.65104	5.44466	7.38853	6.05664	13.2113
HAP1	0.667654	1.38447	0.988095	1.14449	2.84685	1.49347	0.665555	3.158	0.976179	2.48426	0.978894	1.99735	1.98304	1.82815	1.55157	1.27862	2.22341	0.840749	0.97987	0.607693	1.43991	0.973851	1.30619	2.13531	1.73662	0.985974	0.828483	0.834195	1.02761	0.767694	0.772241	0.767587	0.891786	0.50028	0.580323	0.632406	0.473961	0.529771	0.834519	0.492044	0.794516	1.18814	0.604006	1.91631	1.33661	1.38388	1.32198	0.79755	1.36856
HEATR2	0.648516	1.46824	1.26906	2.34213	1.68963	1.04984	0.716168	2.24608	1.06127	2.69184	2.57962	3.04724	2.27275	2.20279	3.02551	2.29019	3.63948	1.38016	1.00127	1.19805	2.81452	1.48565	1.34237	3.17357	1.96333	1.34037	1.29091	1.31578	1.20438	1.27872	2.67369	1.19679	1.21745	0.740428	0.925714	0.988262	0.784843	1.17779	1.47195	2.01153	0.957328	1.0028	0.880666	1.71191	1.15332	1.18888	1.1363	1.21113	1.12803
HNF1B	0.056331	0.043454	0.099549	0.021471	0.037012	0.014616	0.116012	0.084739	0.032334	0.011149	0.011536	0.043061	0	0.061576	0.036802	0.049277	0.028911	0.073327	0.007385	0	0.043094	0.008127	0.053454	0.074161	0.092428	0	0.024242	0.069435	0.026496	0.004714	0.006157	0.022236	0.057054	0.02985	0.008929	0.01966	0.010796	0	0	0	0.00917	0.004051	0	0.073522	0.092896	0.055827	0.054217	0.007355	0.042836
HSPA8	268.431	143.996	218.607	252.876	161.185	350.087	261.35	137.329	310.833	133.818	131.814	116.244	149.655	112.206	135.263	122.663	109.432	197.611	368.106	284.437	141.032	198.152	154.707	130.788	122.891	239.123	211.343	206.752	249.978	239.109	219.402	225.331	213.805	640.176	554.722	524.046	578.083	483.86	374.007	509.717	435.404	555.742	484.948	250.96	246.034	312.304	275.99	303.924	251.716
HSPB11	4.32756	3.49062	2.00436	4.19476	2.61601	2.96377	5.06881	3.76892	4.63097	2.28605	5.67517	2.4665	5.49772	6.35108	3.833	5.79508	2.8802	3.12465	2.84118	2.63525	3.90745	2.99878	3.72218	3.99873	2.8739	2.40614	2.37436	4.09257	2.44842	2.50393	3.03073	2.60371	3.60175	3.88177	3.41374	3.36024	3.7823	2.85054	3.44934	2.3642	2.73797	3.02176	2.79187	2.88351	1.69551	2.14168	2.74793	2.36134	2.31835
HTR6	0.271071	11.3016	1.45936	0	0.563683	0.118303	0.040044	1.04742	0.350319	0.244026	0.172393	0.225139	0.117496	0.343328	0.22118	0.260141	0.223656	1.40138	0.354153	0.373268	4.30605	0.511534	0.648225	0.148572	0.925937	1.22455	1.30704	0.860818	0.977342	1.20836	0.018501	0.587785	0.991333	0.780646	0.672603	0.608764	0.557202	0.416141	1.16517	0	0.855003	0.128353	0.471531	1.24992	2.70918	1.86514	1.56721	1.16848	1.56157
HTT	7.93708	6.59091	12.9713	5.02248	10.0811	9.5975	7.16279	9.8665	7.34042	5.87932	3.819	6.32143	3.88337	4.14731	5.43397	4.79071	5.98053	8.91007	10.4601	6.27238	6.88595	7.80427	7.35126	5.81034	10.0998	9.12287	10.278	7.44222	9.53076	8.9929	9.72411	10.0777	9.28066	8.72045	8.86763	8.33649	8.54853	7.37617	8.73834	8.92375	8.33246	5.21686	11.4021	14.9339	15.6299	15.1473	16.5571	15.1724	13.9238
HYDIN	0.620369	0.421153	0.574536	0.300212	0.96705	0.434697	0.677817	1.31717	0.396856	0.644472	0.5589	0.804665	0.553311	0.668394	0.593109	0.736792	2.18302	0.242953	0.200992	0.105841	1.3279	0.156632	0.221233	0.849673	0.556467	0.283745	0.28608	0.189076	0.240663	0.198926	0.276517	0.239474	0.272271	0.163566	0.292793	0.268892	0.167511	0.230867	0.542476	0.948457	0.199989	0.166818	0.299501	1.10142	0.421145	0.36521	0.366825	0.395137	0.493361
HYLS1	2.73058	1.86105	1.62682	2.31357	2.7369	2.44325	3.11122	1.95046	2.90907	1.54412	2.72527	1.29299	1.65742	2.15103	2.11241	3.18709	1.28791	2.00192	2.46332	4.27409	2.22983	3.24429	3.35061	2.3082	2.78075	3.45443	2.97792	2.65841	3.64722	3.46114	2.56717	2.33808	3.1334	5.83977	4.85864	4.10509	5.64138	5.0974	5.02972	4.32961	5.00644	3.72559	5.20614	1.77487	1.93676	2.24104	2.26269	2.44273	2.06379
IFT122	3.18689	5.70085	4.04753	2.67484	3.67075	4.04402	3.17296	4.96334	4.02617	2.87955	1.89315	2.93027	2.25963	2.00157	3.09209	2.54915	3.02477	2.71968	3.23024	2.77466	4.39604	3.07495	2.66869	2.15318	3.72679	3.61431	3.78828	2.90343	3.18434	2.6752	3.86217	3.76989	3.30867	4.6736	4.80778	4.8637	5.13733	3.99139	4.21979	4.55907	4.67752	3.74934	5.59955	3.76594	3.70798	4.47886	3.98305	3.83389	3.84233
IFT140	2.45854	2.84716	4.47156	4.16724	3.8293	2.77859	2.21916	6.87857	3.18922	4.12029	3.02342	5.84721	3.41565	2.95961	4.63401	3.30976	6.94103	4.46919	2.71852	4.02323	5.32206	3.97683	3.96312	5.73147	5.11281	5.30471	4.28718	4.60812	4.22221	4.57837	6.28295	5.41381	4.46004	3.58211	4.05827	4.36808	3.65284	3.42454	5.1879	6.62455	4.14188	3.69679	3.75822	4.55902	3.47878	3.99669	3.81394	3.45064	4.51506
IFT172	3.63492	2.61278	4.80697	2.59131	3.72827	3.05733	3.08809	4.49612	4.02124	3.57217	2.90211	4.09864	2.83354	2.96303	3.81276	3.57974	5.2651	2.79788	2.57333	2.29632	3.38044	2.76311	2.79152	2.9117	3.20786	3.58835	3.58666	2.67924	3.11192	3.01703	3.78584	3.7061	3.19163	3.59588	3.34301	4.31202	4.06359	3.66139	4.91204	3.7091	3.8687	4.12389	4.33166	4.23243	3.85907	4.56301	4.66277	4.22762	4.58802
IFT20	13.6001	11.6622	6.88407	21.7876	7.32163	10.0203	14.6465	10.3286	10.1609	11.4281	23.4854	11.3282	19.5645	24.7714	16.2641	24.1764	8.84473	7.9659	8.42646	11.2004	11.0503	11.3948	9.50873	9.43161	8.73232	8.65887	8.07209	8.75236	8.17583	9.2064	15.0319	10.2643	9.81954	7.09495	9.58254	6.87348	9.12853	6.7486	9.68474	16.2448	6.556	8.4475	7.36462	5.9812	3.99969	6.74032	5.54539	7.83659	5.30139
IFT27	2.94301	5.58976	2.90859	4.8835	3.55859	3.6756	2.80997	4.56929	3.14104	4.91587	5.53621	5.01627	6.11724	5.81575	5.73771	6.18132	6.21929	2.97882	2.90032	3.49061	5.54788	3.68027	3.24692	4.30197	4.66115	3.44538	3.20195	3.26932	3.57811	3.15122	4.43084	3.85337	3.15037	2.8479	3.68807	3.34706	3.9698	2.87077	3.61328	2.91542	3.68472	4.99513	3.27829	2.71847	2.06795	2.59363	2.09491	2.52963	2.45565
IFT43	3.60804	5.23731	2.82809	4.85902	3.9468	3.23739	3.7338	4.44598	3.30225	3.85616	8.12674	5.08709	6.33371	6.43196	5.52852	7.89085	5.04537	4.41064	3.92004	5.99671	5.23336	5.16908	4.82372	6.90938	4.04471	4.68854	4.37169	4.43342	4.55219	3.91769	4.26375	4.58675	5.01747	3.09783	4.16902	3.60243	4.08315	3.91312	3.46809	2.10126	4.55049	4.15158	3.83974	2.93467	1.94476	2.10712	2.32643	2.81983	2.0384
IFT46	8.1899	6.4878	5.0142	8.96639	6.07508	5.5072	9.56445	7.07093	8.43826	4.36498	9.61096	5.15969	7.98987	8.81061	6.65092	10.0679	9.22229	5.36387	5.60061	9.43757	8.43286	7.7007	6.9364	10.4782	7.03015	6.9944	7.38957	7.38789	7.12578	8.32325	7.76656	5.81431	7.50146	12.2151	8.66515	9.37934	10.8785	9.27525	8.11005	4.93187	8.58568	8.12406	9.06336	7.11257	4.75871	6.1961	5.58608	6.99566	5.87984
IFT52	12.3969	7.66155	6.17346	13.567	7.56055	7.62338	15.2779	7.39348	12.7659	7.55065	12.0491	7.12513	10.8824	11.5628	9.11674	13.6607	7.71241	8.84666	7.05795	11.5174	10.0495	9.51087	10.1649	11.7712	8.17694	12.4913	9.55315	11.0052	11.0097	11.942	9.66186	10.4275	10.0831	12.0016	9.64414	9.56359	11.7886	11.5222	8.09736	6.65123	10.0092	7.8444	9.00859	7.62729	5.96337	6.92016	7.39557	7.82597	7.13832
IFT57	13.8369	6.30667	7.52213	7.6456	7.51007	25.2073	13.8611	14.0254	12.8068	5.74194	6.91924	5.21624	6.19651	6.49784	6.66989	6.66903	6.53898	11.9982	21.9978	14.1471	7.82989	13.6446	12.513	10.3638	6.12288	11.22	10.5148	8.87847	11.2724	10.4037	5.85379	9.17976	9.54164	19.5348	14.6102	14.2139	15.1903	14.5352	12.2183	4.4642	11.6977	31.7895	15.1945	7.71332	8.14349	10.3005	8.50231	13.461	7.38997
IFT74	2.70986	1.34383	1.31814	2.26864	1.90524	1.88905	3.5617	2.0407	2.01613	1.90557	1.84943	1.58525	1.9485	2.18443	1.89199	1.94227	2.35613	0.882058	1.26468	1.0807	1.57025	1.49281	1.27142	2.62252	1.84763	1.35899	1.31183	1.11055	1.99992	1.10138	1.6885	1.2658	1.46089	1.70501	2.5844	1.90399	2.04621	2.57088	2.51947	1.92906	2.01445	2.18574	2.04289	2.26592	1.08973	1.31875	1.70275	1.21648	1.50903
IFT80	9.38374	2.43795	6.17597	3.79683	5.09284	6.61392	9.49935	3.89508	5.58919	3.2044	4.06001	3.23637	4.14654	4.34442	3.40613	4.91581	3.23445	4.18899	4.60615	6.86675	3.78649	5.07103	6.46101	4.32964	4.75105	5.69287	6.25331	5.25204	4.82718	5.773	2.54262	5.22585	5.27941	4.71036	3.63524	4.00321	5.01937	5.34927	5.10058	2.09219	4.70078	3.50695	5.2683	5.80014	4.55122	5.9461	6.58115	7.59797	5.86068
IFT81	2.9493	1.90296	1.73052	2.63021	2.24153	1.89307	2.83105	1.93631	2.07638	1.7106	1.76232	1.87386	1.41855	1.39527	1.70403	1.53924	2.65116	1.30785	1.22045	1.42635	2.46788	1.40006	1.73903	2.55711	1.61503	1.75513	1.43119	1.79555	1.31721	1.56147	1.6432	1.62903	1.48146	1.25503	1.25671	1.57773	1.3054	1.47453	1.81083	1.87769	1.59295	1.33856	1.10791	1.82426	1.08047	1.22368	1.64446	1.66742	1.45243
IFT88	1.83091	1.60444	1.21403	3.15009	1.77824	1.63701	2.08678	1.88428	1.65437	1.74643	1.53152	1.42609	1.77932	1.86624	1.30966	1.82897	2.42005	1.28754	1.23551	1.39266	2.28654	1.26318	1.49766	2.95607	1.19385	1.16358	1.12537	1.33224	0.903562	1.41269	1.63301	1.46264	1.40842	1.70561	1.57024	1.45675	1.75781	2.04574	1.84023	1.73764	1.56425	1.90357	1.18614	1.99537	0.78681	0.901721	1.1135	1.43336	1.33715
INPP5E	4.76394	5.24084	6.9506	6.30952	5.0252	5.75337	3.17244	7.37797	5.45525	5.10525	5.06241	6.59751	5.4448	5.53774	5.20213	5.31283	6.34265	5.97773	5.57203	3.5606	4.22311	5.05936	5.60735	4.90934	7.54867	6.3268	6.89933	5.67118	5.65328	5.62501	8.71274	6.66597	5.87592	3.48891	5.09257	3.56574	3.09182	3.17942	7.07636	12.3182	2.92583	3.70412	4.88481	5.07156	4.96419	5.63673	4.97477	4.86899	5.13821
INTU	0.737757	0.646401	0.536858	0.606523	0.928214	0.62691	0.839564	1.05842	0.649391	1.99734	2.07598	2.47104	2.29029	1.96544	1.88737	2.06794	1.79934	0.293708	0.537474	0.414036	1.10217	0.491387	0.499266	0.760978	1.1578	0.551243	0.370309	0.63827	0.28278	0.507668	0.292433	0.504985	0.562096	0.758786	0.733641	0.891932	0.681058	1.01208	1.59763	0.577685	0.730752	0.592858	0.633728	1.63688	0.933348	1.28814	1.47594	1.08824	1.40984
INVS	0.907027	0.521497	0.894941	1.03198	0.62714	0.546609	0.875719	0.791383	0.939107	1.59812	1.11049	1.52845	1.38439	1.29478	1.51572	1.18404	1.20925	0.525053	0.46287	0.439707	0.753423	0.76536	0.554812	1.00763	0.805572	0.693026	0.758824	0.430266	0.587278	0.58951	0.898057	0.50938	0.590572	0.762879	0.949808	0.803685	0.675292	0.924989	1.09001	1.69882	0.611887	0.432195	1.10029	1.03556	0.881799	1.35493	1.11424	1.11328	1.0131
IQCB1	5.97608	4.19209	3.72553	6.31684	4.58382	5.08528	6.68807	4.82094	6.36108	2.46712	2.84322	2.0704	2.55221	2.70248	2.47199	3.82994	2.4322	3.34334	3.06852	4.68397	3.85339	3.91976	4.2435	3.62327	3.94384	3.27649	4.42585	4.09187	4.33057	4.19109	3.6178	3.16814	3.8925	3.67423	3.71543	3.43157	3.46959	3.57122	4.2106	4.59603	3.75039	2.85487	2.76726	4.328	3.05869	3.89077	4.0276	4.74179	3.75074
KIF17	2.87195	10.119	6.68107	0.540164	4.73935	4.52244	2.70628	6.52463	4.67638	1.90642	2.63175	2.51613	1.6733	2.21502	3.48646	3.27566	3.07146	5.20362	3.67203	5.69382	3.9834	3.44198	2.58401	2.40312	4.50362	5.63156	2.56331	6.31096	5.35871	4.62304	0.506843	6.35673	5.31851	4.05459	3.23503	3.86371	5.30866	3.67431	5.2033	0.064908	4.31629	3.07587	3.45084	4.74192	5.41854	6.66819	4.76779	2.58505	5.80193
KIF19	0.074283	0.243868	0.06287	0.052647	0.474928	0.109921	0.045688	0.980226	0	0.421345	0.109364	0.393346	0.082496	0.113602	0.270017	0.140968	1.99795	0.122828	0.209285	0.073312	0.761557	0.068008	0.125452	0.859543	0.107011	0.062264	0.054559	0.022372	0.009191	0.047999	0.115942	0.049012	0.028662	0.031491	0	0.042341	0.090803	0.049955	0.07723	0.084673	0.011896	0.301619	0.032641	0.496061	0.116401	0.050495	0.042582	0.093009	0.117394
KIF24	0.280177	0.357889	0.335525	0.554304	0.460718	0.251779	0.296549	0.703164	0.175553	0.922066	0.722251	0.947181	0.596432	0.671807	0.796625	0.589841	1.37934	0.300384	0.499087	0.288272	1.10357	0.53472	0.438036	1.03472	0.532983	0.341283	0.288003	0.395466	0.455701	0.274696	0.696518	0.375032	0.408328	0.291767	0.202729	0.181028	0.27912	0.381707	0.30527	0.216013	0.283773	0.28104	0.141006	0.504641	0.314303	0.320515	0.323834	0.342995	0.266887
KIF27	0.637157	0.363723	0.415584	0.486832	0.542277	0.322492	0.743145	0.482301	0.428472	0.771203	0.613344	0.55965	0.650448	0.519146	0.468826	0.714444	1.30078	0.313479	0.077477	0.241936	0.62608	0.265912	0.287363	0.564288	0.491293	0.25595	0.217019	0.21196	0.23013	0.290171	0.223362	0.286819	0.272258	0.225601	0.380347	0.420991	0.160035	0.343839	0.53735	0.794015	0.429341	0.089465	0.334685	0.551417	0.348004	0.31936	0.425421	0.496861	0.42202
KIF3A	38.1717	13.5173	36.6877	17.6254	30.2536	52.7738	40.6651	23.4596	26.811	9.81685	9.13767	8.31028	8.06895	9.05848	9.22058	10.6697	8.93466	19.1589	34.915	17.4436	12.213	17.2668	20.5781	11.0163	17.752	22.3672	23.7358	22.939	22.3312	22.6347	13.5026	23.9238	21.5218	16.778	12.9705	18.6247	17.0679	18.3494	25.8948	12.5698	20.34	29.1847	18.049	27.4126	26.297	31.6759	35.0203	39.2787	29.2633
KIF3B	74.0953	43.3002	67.4288	32.3018	48.852	37.4763	75.2391	36.5911	73.206	21.5834	18.2145	19.523	19.1738	18.6166	21.7047	22.0941	16.5075	38.005	28.9193	31.7794	27.4198	40.0145	41.967	25.2383	32.6182	50.9484	56.7727	41.393	44.0898	43.6353	42.546	54.6216	47.0985	29.3943	27.1555	29.6087	28.835	30.4382	32.4498	26.8063	26.3613	15.9819	38.6346	43.0413	47.0032	54.9159	56.9665	58.1103	45.9976
KIF3C	82.8826	58.1039	124.819	31.0763	74.9342	84.2238	77.5872	72.7895	97.5173	18.6198	15.4593	19.8022	12.0614	15.8418	20.4416	20.7078	16.2911	74.6243	79.9788	67.5414	32.9474	65.5932	58.3165	26.1441	59.9407	95.2588	89.1584	82.7345	90.1174	93.2712	47.5932	107.626	85.1332	74.0916	70.5749	69.0264	76.4376	65.5268	72.6503	36.1916	70.4774	49.9461	92.4085	88.7012	110.618	118.698	111.265	99.5934	102.024
KIF7	0.638531	0.744491	1.38834	1.03192	1.5323	0.501709	0.566418	2.18383	0.797905	1.86779	1.31395	2.44577	1.44679	1.6981	1.89294	1.26811	2.32076	1.1755	0.468187	0.513321	1.48042	0.94263	1.29054	1.93735	1.4416	1.02063	1.17528	0.555108	0.828306	0.743588	1.78944	1.20967	1.01754	0.292323	0.760921	0.944169	0.340146	0.667438	1.41375	1.42889	0.775001	0.762863	1.10926	1.00456	0.711288	0.660464	0.69654	0.98101	0.806973
KISS1R	0	0.538816	0.145956	0.166969	1.05165	0.127452	0.265772	0.965647	0.178985	0.040865	0.042284	0	0.047772	0.079156	0.224823	0.120415	0.052986	0.201581	0.269944	0.501653	1.11256	0.264073	0.097967	0.753871	1.67102	0.11099	0	1.03579	0.388043	0.430456	0.090266	0.491668	0.283052	0.129745	0.228656	0.147447	0.711741	0.173571	0.213878	0.022467	0.201677	0.533326	0.028546	0.280051	0.027036	0.074997	0.074649	0.026596	0.154571
KPNB1	29.3686	18.608	27.5982	36.2636	24.863	37.3789	28.8645	24.7946	25.4063	28.8937	21.2575	26.5765	21.5093	17.5162	25.9326	19.3395	25.8171	15.9684	27.8198	12.0728	21.1576	15.5272	17.0063	21.1919	18.5746	19.5084	19.3821	15.8071	16.716	16.4699	28.6434	18.9448	18.1017	21.7873	26.0551	29.6337	22.7638	24.9217	25.1196	35.6269	26.5296	36.2215	28.7846	27.7501	22.7983	26.685	26.9893	25.7523	26.7045
LCA5	1.74958	1.37404	0.813341	1.85786	1.7992	1.12204	1.83629	1.6489	0.883641	1.43013	0.993488	1.38908	1.2582	1.10322	1.13767	1.47718	2.69905	1.07037	0.781932	1.38622	2.58908	1.34785	1.29587	2.46161	1.50297	0.88229	1.03962	0.972355	1.01707	0.806037	1.37652	0.78697	0.982507	1.69121	1.76051	1.3421	1.26347	1.74564	1.15384	3.74299	1.16132	0.812564	1.14178	1.74416	0.802037	0.882808	1.12653	1.81647	1.25042
LPAR6	2.74161	2.08949	1.2582	5.77983	1.06961	1.20074	2.35772	1.06884	2.10891	3.29992	5.1169	2.93911	5.46328	5.87288	3.66619	4.63438	3.03123	2.94323	1.36341	1.87295	2.35739	2.58055	2.24199	2.6344	1.54071	1.45522	1.58256	1.33872	1.49169	1.67989	2.51726	1.46225	1.88596	2.87413	1.27441	1.85507	2.39155	2.34292	1.76927	0.791085	1.06374	1.06454	0.984142	1.67673	1.30429	1.88671	1.68217	1.9907	1.93861
LRRC6	3.93079	1.63043	2.01936	0.948435	2.12595	1.23164	4.45864	2.38119	3.11875	1.11905	1.55689	1.63101	1.69184	1.75172	1.55913	2.23233	2.70153	1.62608	0.74324	1.56356	2.10019	1.4014	1.4177	1.91207	1.79353	1.79447	2.49999	1.61133	1.73615	1.72565	0.56018	2.2267	1.85085	2.35403	1.85612	2.07808	2.40768	2.58729	2.29604	0.357115	2.21589	1.31446	2.63436	2.76071	1.67847	2.4676	2.65835	2.335	1.94944
LRRC72	0	0	0.042549	0	0.014528	0.03728	0	0	0	0	0	0	0	0	0	0	0	0	0	0	0	0	0	0	0	0	0.031948	0.03865	0	0	0.018847	0	0	0	0	0.013553	0	0	0.070047	0	0	0	0.033286	0	0.031525	0	0	0	0
LZTFL1	7.42342	2.85628	3.51902	4.74676	3.43048	3.32049	7.79791	2.76975	4.67431	2.06597	2.42537	1.70443	2.28035	1.89126	2.06196	2.16697	2.33752	3.55464	2.5455	5.06191	3.95362	5.25157	3.91621	3.57425	3.19063	4.14203	3.79364	4.39072	4.20362	4.60096	2.2617	4.14863	4.20303	8.51774	5.73027	5.96381	6.81616	7.17405	4.79227	1.7943	6.52437	2.16667	5.99786	4.65637	4.4609	6.04412	6.16022	8.46772	4.73923
MAK	0.264496	0.254492	0.160833	0.537535	0.336257	0.241964	0.282478	0.384753	0.267753	0.305185	0.364496	0.321962	0.489329	0.459118	0.401788	0.421891	1.17571	0.061758	0.054637	0.042069	0.631331	0.232759	0.201797	0.579568	0.149764	0.114351	0.219021	0.147131	0.118532	0.120148	0.203455	0.111135	0.085889	0.086863	0.123438	0.119026	0.045784	0.150112	0.17702	0.363369	0.208764	0.146095	0.148841	0.343098	0.188633	0.137605	0.204274	0.181088	0.131396
MAL	8.63855	60.242	13.5749	20.2538	8.9065	15.4724	4.33136	23.8243	3.25909	22.0159	6.5107	2.32949	7.98755	15.9957	8.47194	2.34806	7.37531	43.7871	20.7841	0.500471	26.1862	2.52047	6.65577	40.1443	2.40093	2.44863	2.90438	1.04089	4.00513	4.11612	10.3306	0.681484	11.2699	6.78721	8.69944	23.1572	5.81745	28.2643	6.43871	5.59101	5.60331	26.8215	3.56261	52.8217	19.0391	10.368	25.9452	14.3734	54.0937
MAPRE1	31.8404	19.7861	24.6941	35.9506	23.9899	23.2351	34.1309	19.7428	32.4776	38.0133	44.7708	37.5743	45.4492	42.8535	39.2029	41.8337	39.5052	26.3497	22.5796	29.3923	39.1683	25.907	30.7841	37.399	28.7288	29.6696	24.1807	30.6673	30.7099	29.9365	27.7347	33.1313	30.0312	23.7076	20.9069	25.6404	22.2503	30.1828	21.7033	15.0417	23.2584	22.3715	16.671	20.5233	13.0399	16.4972	18.4755	16.757	19.226
MAPRE2	78.2214	41.2621	83.1004	37.5663	49.7823	89.5476	86.0341	47.8677	78.6603	32.3519	26.0483	28.4746	23.4923	24.7662	32.6878	31.9052	21.8938	59.4001	67.2307	53.2131	39.6904	46.5705	43.2937	30.7073	47.9684	72.449	64.5158	64.0921	61.4204	67.7658	38.6734	75.7998	61.0853	55.6986	46.56	50.5369	56.6436	57.5536	59.47	45.4111	49.6208	50.3268	48.5385	66.6114	74.671	93.5896	88.6096	76.6014	82.874
MC4R	1.07552	3.23904	0.578298	0.148884	1.03588	2.0028	1.38966	1.1483	1.65015	0.185044	0.335073	0.331401	0.107429	0.306967	0.559918	0.545258	0	2.633	2.38796	3.39066	3.90759	1.04538	0.714117	0.862188	1.77511	1.93536	2.37522	1.3892	1.61795	1.43891	0.076639	1.44247	2.40817	1.79976	0.666893	0.828939	1.55937	1.578	1.36789	0.016841	0.914763	3.41353	0.549352	1.03053	0.838338	0.925445	0.712208	0.929636	1.53927
MCHR1	2.12773	1.54611	2.24499	0.619758	5.13766	5.81247	2.39471	3.60418	3.67246	0.744803	0.813377	0.845199	0.787665	0.717815	0.815508	1.02579	1.57254	2.6377	6.09563	1.69138	1.09496	1.99337	1.57451	1.62925	3.52215	2.12548	1.42948	2.21374	3.16246	1.89323	1.0041	1.89881	1.69731	5.84518	3.26737	4.94029	4.95736	3.15854	5.65474	0.13566	4.43811	5.96743	3.16719	4.86049	7.47793	7.73503	4.68667	2.90082	7.89187
MCRS1	12.3044	22.7667	16.2704	18.8318	14.9756	14.7408	11.4217	17.2995	13.0928	14.2258	18.3034	16.137	17.1448	16.316	17.8079	18.5396	15.7466	18.7098	14.2568	24.6823	15.71	23.5209	19.2654	16.7278	15.2863	20.3447	20.9285	18.0369	20.4908	20.161	19.9704	20.8099	21.7197	19.3947	20.3754	19.7379	22.557	17.8677	16.943	8.58352	20.7809	16.9245	21.2444	14.3639	13.9223	15.7797	13.6762	14.5802	13.2344
MDM1	1.61709	0.763088	0.996054	1.34229	1.29104	1.0186	1.8637	1.35702	1.25176	1.32239	1.60095	1.39901	1.49321	1.59681	1.26314	1.54339	1.84698	1.02242	0.639593	1.3454	1.33232	0.940886	1.0535	1.96602	1.25963	1.32053	1.05001	1.10142	1.00071	1.00924	1.08463	1.03437	1.3946	0.701379	0.961534	0.800747	0.802239	0.776374	1.16631	0.865782	0.781744	0.441896	0.602744	1.49922	0.689689	1.12751	0.985492	0.884915	1.00823
METTL7A	11.1719	7.68126	7.95488	17.1474	19.061	9.63281	14.9154	22.5705	11.0804	81.0593	83.1698	75.9526	96.916	66.5633	65.1386	64.7751	54.1417	17.8483	11.8322	12.4325	40.5146	19.3849	25.6677	62.2598	39.6121	16.5623	11.0038	13.254	11.5622	12.3623	11.3755	14.8495	17.6336	6.02107	7.04349	12.1863	8.24853	16.6803	19.1936	8.85031	14.5598	15.8977	7.12178	23.2052	4.28767	6.93364	7.37658	4.68422	12.0572
MFSD10	3.62683	10.0484	11.7309	9.6767	7.32994	8.31904	2.89018	12.9537	4.44454	11.0639	11.8071	15.4145	9.85405	12.3781	15.4146	12.6125	11.9188	14.9912	12.677	12.8643	10.7306	11.6571	9.96332	10.1939	14.2764	14.8221	14.0046	12.1719	13.3423	12.2125	18.5363	15.5123	13.3306	9.15229	9.80501	7.43196	9.80242	6.7036	12.7301	15.2881	7.77609	8.13804	7.59787	7.00419	8.42515	8.61934	6.44618	6.70226	6.60434
MITD1	1.92664	1.16983	0.9167	2.60455	1.37841	1.08409	1.89085	1.35134	1.56769	1.82338	1.97629	1.49696	1.96938	2.13752	1.72394	2.1977	1.5811	1.1773	1.03929	1.41581	1.99961	1.00355	1.41814	1.76847	1.68382	1.2137	1.05912	1.04214	1.17112	1.25058	1.47361	1.07216	1.45813	0.999443	1.14152	0.974678	0.953718	1.35719	1.72584	1.49613	1.12191	1.07553	0.777475	1.14255	0.624135	0.801136	0.888973	0.958379	1.05163
MKKS	33.8849	21.8118	21.383	36.844	22.7546	23.3058	35.4261	19.2361	34.205	16.4132	23.2179	13.9922	22.3412	21.6124	19.0438	23.1764	11.2282	18.5504	20.8998	28.6223	18.8937	25.1981	24.4732	17.5095	18.555	23.5252	25.5617	21.8343	24.8018	26.5841	24.9331	25.6349	24.5985	24.7036	22.1784	19.4138	24.5842	22.2438	21.2904	18.7875	18.6371	16.0667	23.5143	23.728	19.3307	25.615	25.446	28.5781	22.5005
MKS1	1.59005	2.62307	1.55666	3.89765	2.24161	2.36823	1.43638	2.39615	1.60864	2.57377	2.46804	2.78122	2.91356	2.76815	2.95172	2.52971	4.32148	2.08654	2.70785	1.71521	2.80349	2.27364	2.01959	2.83578	2.63955	2.01738	1.79927	1.77832	1.99665	1.61162	4.63245	2.03391	1.98653	1.47623	1.34279	1.45632	1.80237	1.6657	1.47931	2.41229	1.56074	2.74953	1.37206	2.70499	1.33293	1.46056	2.00441	1.8208	1.83562
MLF1	9.79174	11.3976	4.00258	6.29969	7.92858	6.89207	11.3406	6.91056	6.75063	2.95432	5.41649	3.06792	4.43098	5.50569	3.70274	5.91165	6.98254	5.98237	7.38374	9.35399	13.0937	7.8031	7.74429	11.9434	6.14018	6.24911	5.67078	6.72355	7.42592	6.26868	3.49071	7.0931	7.48066	9.68421	8.69227	7.88731	8.9163	8.49552	5.82586	2.48037	8.70953	7.53151	7.05835	6.77432	3.58137	4.56947	5.60984	6.24533	3.66659
MNS1	1.35621	0.603607	0.498024	1.6701	2.07337	0.94498	2.34485	2.0823	0.591274	0.971037	0.872832	0.787078	1.11855	1.04749	0.832604	0.555975	3.86162	0.10839	0.272434	0.250817	3.18262	0.444842	0.488521	2.71471	0.426561	0.793614	0.352775	0.456351	0.327714	0.400044	1.36236	0.509159	0.660079	0.600566	0.929744	0.607199	0.396751	0.642933	0.954775	1.78931	0.695454	0.480385	0.481427	1.73316	0.353329	0.392715	0.632849	1.30783	0.980403
MUC5B	0.008757	0.018014	0.036095	0.002496	0.035305	0.010847	0.004509	0.049133	0.039049	0.017331	0.029566	0.047537	0.016209	0.020823	0.022884	0.020428	0.037291	0.008549	0.013775	0.003564	0.008597	0.010551	0.025659	0.003531	0.019443	0.007085	0.009296	0.002477	0.009425	0.002358	0	0.008318	0.002404	0.000125	0.020258	0.019577	0.013335	0.008446	0.014502	0.016405	0.054171	0.006442	0.035076	0.008554	0.043075	0.00852	0.014974	0.009116	0.012194
MYCBP	0.535695	0.608761	0.323113	1.92641	0.593309	0.611454	0.777951	0.940719	0.51004	0.696337	1.42301	0.806109	1.36733	1.36518	0.862194	1.18936	1.58563	0.366873	0.253013	0.372346	1.39791	0.671531	0.41115	1.35516	0.614816	0.467042	0.289208	0.322116	0.386065	0.339869	0.953015	0.341984	0.466548	0.276741	0.469927	0.272113	0.334192	0.32857	0.347764	0.503972	0.223649	0.476536	0.1871	0.843755	0.412018	0.451391	0.464055	0.509048	0.369346
MYO15A	0.066121	0.073052	0.131083	0.057351	0.122032	0.286303	0.07352	0.245045	0.116438	0.078049	0.093965	0.078715	0.101829	0.151522	0.111959	0.172876	0.083964	0.13225	0.435348	0.114424	0.035835	0.097066	0.085587	0.099332	0.235077	0.132356	0.153001	0.195419	0.094818	0.112174	0.100556	0.175551	0.16191	0.033661	0.056149	0.054539	0.062819	0.076059	0.155341	0.101891	0.081274	0.103843	0.066681	0.094779	0.190549	0.136332	0.104181	0.113267	0.131107
MYO6	3.81651	3.18379	2.94378	10.2998	5.63727	3.07668	4.14952	4.79784	3.02869	17.5757	11.9343	15.7398	14.8484	10.5035	13.1896	10.0523	10.94	4.22582	2.33019	4.2892	9.44025	5.84893	6.30671	10.2249	7.76086	4.07696	3.20305	3.2185	3.80585	3.66878	8.24424	3.96761	4.27514	1.85983	3.40714	3.99695	2.23392	4.33989	4.41188	9.08546	3.42625	2.54621	2.08882	5.50771	2.02116	2.1972	3.19475	2.53821	4.6839
MYO7A	0.193657	0.15741	0.309462	2.89613	0.420027	0.20924	0.240449	0.544161	0.176887	0.325777	0.31485	0.271221	0.232516	0.302589	0.413097	0.293806	0.572646	0.178127	0.082489	0.110273	0.384024	0.144102	0.203505	0.230983	0.451138	0.247164	0.240206	0.141561	0.055337	0.180086	4.0706	0.138827	0.220904	0.075124	0.160404	0.14035	0.148455	0.09687	0.209265	0.515261	0.094666	0.024637	0.106851	0.396943	0.367869	0.324176	0.237628	0.261071	0.342129
NEK1	2.94248	1.31368	2.22416	3.63575	2.53109	2.6736	3.2227	2.44793	2.34636	3.70183	2.94221	3.24755	3.07689	2.92491	2.89008	3.19981	2.95303	1.75934	1.96509	2.26257	2.42181	2.12678	2.09984	2.49689	2.4172	1.89304	1.83641	1.90062	1.64971	1.7402	2.93292	1.73524	2.10233	1.29219	1.60056	1.46819	1.24737	1.71647	2.18731	2.78763	1.46277	1.78876	1.30414	2.18022	1.55335	1.82718	1.95845	2.7467	2.15879
NEK2	0.803102	0.199092	0.803518	0.857752	0.73288	0.188761	1.28347	0.509946	1.63056	0.240978	0.473236	0.211795	0.25572	0.382376	0.362014	1.0935	0.254421	0.984731	0.101697	2.2173	0.235236	0.71798	0.6166	0.517235	0.384744	1.32009	0.546097	0.70039	1.28536	1.10259	0.556677	1.16211	1.36588	1.81042	2.93029	2.18225	3.41693	2.5885	1.63851	0.072354	2.10912	0.150074	1.88352	0.932607	0.821248	1.39632	1.38755	0.954096	0.747989
NEK4	5.64228	3.14555	4.8424	5.81662	5.34221	4.99637	6.06892	5.60345	4.51213	6.05639	5.78358	5.65739	5.94681	4.91757	5.28282	5.2524	5.43889	4.00534	2.98453	5.02943	7.49622	4.89312	6.10376	8.34698	6.01013	4.78908	4.31713	4.00441	4.07645	4.46132	4.99832	3.90636	4.90436	2.32049	3.08387	3.34491	2.29675	3.58925	3.60644	6.38634	3.02332	2.09452	2.77091	5.41462	4.27623	5.22921	4.81933	5.60509	5.15179
NEK7	4.26968	3.34199	2.31804	3.08521	4.29756	20.9028	5.01129	4.91022	2.51378	5.91423	7.14319	4.6253	8.11617	7.15395	5.30441	6.44353	7.1635	6.38745	17.1678	5.03327	7.34074	4.64655	4.83095	11.9963	5.60253	3.40634	2.60574	3.49195	3.6778	3.43253	1.51199	2.73269	4.49804	5.85521	4.92601	6.40904	4.16019	7.55567	3.81185	1.3199	4.74594	22.4138	3.33288	7.85244	2.65415	3.29745	4.41986	4.33114	6.55766
NEK8	0.249528	0.200171	0.23316	0.320822	0.399821	0.324365	0.216175	0.58632	0.254729	1.32809	0.956227	1.71073	1.37729	1.07776	1.20263	0.9594	0.62347	0.376843	0.288916	0.171436	0.335173	0.221603	0.318845	0.387526	0.361597	0.148488	0.30672	0.234335	0.224197	0.34114	0.429489	0.325741	0.242643	0.098577	0.168866	0.144046	0.169523	0.131676	0.43091	0.406949	0.25151	0.128371	0.137164	0.294463	0.249446	0.21171	0.189251	0.157057	0.37631
NGFR	0.222455	1.30845	0.357388	10.5486	0.601471	0.50034	0.166597	1.62779	0.163302	1.34289	0.633537	0.94239	0.897358	1.02338	1.19741	0.282417	1.45283	0.894153	0.52979	0.463334	0.898578	0.221423	0.191904	0.981667	0.933822	0.30512	0.225412	0.639537	0.304223	0.369658	17.44	0.249735	0.487988	0.128453	0.780244	0.221307	0.015503	0.039008	0.057413	4.39093	0.018507	0.098405	0.055918	0.699547	0.284979	0.206206	0.262684	0.12675	0.484594
NIN	4.3899	2.7924	4.01232	1.93789	3.90589	4.79335	4.43288	3.93269	3.06667	4.68953	3.00437	4.43208	3.2947	3.13949	3.47181	2.93628	6.52008	2.09063	2.61589	1.63916	2.99474	1.69696	2.63112	3.91361	3.07863	2.31197	2.31815	2.26351	2.06238	2.23619	1.43742	2.27744	2.3929	1.49622	1.67529	2.26182	1.6607	2.43956	4.52042	3.11512	1.77669	1.97427	2.43272	4.4124	3.42464	3.89641	4.47475	4.92802	4.1251
NINL	1.10524	1.98254	1.55923	1.37419	1.75663	1.40222	1.37147	2.88542	1.39066	2.10044	1.56152	2.33218	1.74396	1.64126	2.10142	1.52555	2.69173	0.851159	0.895853	0.663928	2.17928	0.704674	1.04665	2.00548	1.89471	1.30971	0.968989	0.985594	0.884908	0.709463	2.15962	1.12084	1.01183	0.213129	0.567939	0.517834	0.332292	0.431409	1.28926	2.22488	0.578135	1.1315	0.519007	1.21819	0.648824	0.577461	0.721846	0.61239	0.907708
NME5	9.39519	5.549	4.94462	3.44583	6.23114	6.94302	10.0053	5.83987	7.84674	2.16841	5.07584	2.59433	4.18592	6.13298	3.48362	6.97113	4.52054	7.6049	5.15792	12.0395	4.65496	8.41856	8.81005	5.41519	4.97731	6.61565	6.99732	8.37523	9.87924	6.67548	2.06694	6.30141	8.36314	10.797	6.16261	5.70336	9.41145	9.41713	6.94452	0.734955	7.94588	6.22419	5.79617	5.92811	3.6447	5.79121	4.79585	5.94391	3.89637
NME7	30.5442	11.9075	15.3696	18.6716	24.314	28.6958	33.1544	18.4554	40.5182	18.5466	57.9897	17.7327	28.8927	40.0094	29.6521	40.3464	10.7569	20.749	20.5566	20.9403	10.9403	20.9355	39.6031	19.1283	9.88886	15.0563	22.0862	17.7526	20.0463	17.1168	6.95427	13.8509	17.2868	21.1058	12.8795	15.5467	20.7341	21.232	21.8875	4.7088	18.3865	25.0085	17.4119	12.7268	10.3689	15.2523	12.053	18.083	10.8229
NMUR1	0.280208	0.267315	0.172282	0.129106	0.229314	0.078886	0.20205	0.222071	0.264981	0.391067	0.340637	0.505766	0.478192	0.332032	0.386517	0.386252	0.418017	0.265273	0.120217	0.268938	0.250074	0.141242	0.289581	0.372629	0.553139	0.342559	0.283934	0.546589	0.351469	0.42522	0.210988	0.253913	0.237781	0.080992	0.031865	0.097018	0.039055	0.098271	0.132584	0.044349	0.049762	0.030988	0	0.062208	0.173443	0.098973	0.098236	0.106438	0.127418
NOTCH4	0.833149	1.40597	1.27518	1.52856	1.14636	1.73821	0.667714	1.87528	0.744756	5.34996	6.32155	6.40247	6.72952	4.8374	6.25077	4.35851	6.0532	1.87563	2.23096	1.64342	2.30425	1.77433	1.49472	2.03107	1.812	1.27739	1.4369	1.29642	1.83263	1.19797	1.76896	1.14026	1.5108	1.06459	1.13542	1.39419	0.948623	1.09323	1.90584	1.09071	1.28487	2.14539	1.11587	1.37246	1.45923	1.53978	1.22649	1.4182	1.4545
NOTO	0.030142	0	0.021599	0.015528	0.020213	0	0.031039	0	0.035316	0	0	0	0.028278	0	0	0	0	0	0	0	0	0	0	0	0.017018	0	0	0.017284	0	0	0.013358	0	0	0	0	0	0	0.019314	0	0	0.039793	0	0	0	0.064013	0	0	0	0.030567
NPFFR1	0	0.066223	0.181439	0.032721	0.291818	0.022633	0.066301	0.06246	0.074417	0	0	0	0	0	0	0	0.066091	0	0.067068	0.039986	0.026764	0.037156	0	0.150695	0	0.015956	0	0.036421	0.120594	0	0.056296	0.121083	0.10606	0.034119	0.081645	0	0.049358	0	0	0.283267	0	0.078324	0.029832	0.268997	0.211903	0.031323	0.216841	0.100886	0.160594
NPHP1	0.538116	0.408631	0.245797	0.205042	0.440392	0.241349	0.53783	0.722262	0.499104	0.353773	0.536643	0.442027	0.472573	0.532248	0.489076	0.497483	0.837314	0.161276	0.163264	0.219956	0.425469	0.241295	0.208913	0.435868	0.312125	0.244564	0.168023	0.220208	0.298284	0.175809	0.138941	0.366677	0.230065	0.351856	0.301432	0.395455	0.27114	0.497122	0.721223	0.132871	0.322956	0.323667	0.385111	0.376826	0.255165	0.229879	0.32333	0.333046	0.221885
NPHP3	1.00543	0.694904	0.766326	1.14985	1.03313	0.684001	0.817256	1.13541	0.71716	3.15875	2.62369	2.83414	3.26557	2.64787	2.41556	2.5291	2.82778	0.627099	0.46139	0.349036	1.65503	0.719883	0.76024	1.45041	1.42879	0.678852	0.546816	0.549986	0.517841	0.422955	1.05151	0.510606	0.670125	0.410271	0.761367	0.765329	0.583255	0.832542	1.5309	2.51456	0.71685	0.706139	0.590267	0.648435	0.368766	0.456873	0.483515	0.45071	0.528917
NPHP4	0.551803	1.2705	1.10866	0.655188	1.19721	0.560987	0.412174	1.28902	0.558464	0.955346	0.726721	1.09676	0.711398	0.81171	0.964706	0.711799	1.13398	0.772814	0.470569	0.611373	1.06285	0.591262	0.683758	0.738394	1.13704	1.00595	0.945733	0.635624	0.721292	0.646233	0.982174	0.882966	0.749267	0.66963	0.700813	0.813589	0.642265	0.537456	1.07614	1.36953	0.74229	0.461995	0.94535	1.04632	0.959644	1.01732	0.82065	0.837725	0.858312
NPY2R	0.416965	0.047652	0.360247	0.046771	1.59866	0.15782	0.119268	0.883087	0.080322	0.018339	0.018976	0.035416	0.021438	0.035522	0.060535	0.054038	0.111179	0.407077	0.631144	0.717358	0.075803	0.307464	0.659304	0.569279	0.412517	0.516991	0.804673	0.550173	0.595644	0.449048	0.056656	0.297063	0.407022	0.840358	0.352492	0.485235	0.319641	0.525015	0.263056	0.010082	0.321658	0.126808	0.345875	1.3014	0.412506	0.413312	0.325188	1.49437	0.212481
NPY5R	1.41902	2.89422	1.22048	0.051861	0.944419	0.103775	1.49566	0.789297	1.80309	0.323154	0.501564	0.370281	0.2594	0.254292	0.26938	0.476109	0.130939	0.638161	0.066708	2.73713	2.10787	1.46809	1.28914	0.848867	1.07339	2.31359	1.4694	2.0949	2.17947	1.8438	0.066919	2.49828	1.88602	1.89689	1.38716	1.18748	2.15633	1.88893	1.32736	0.044416	1.39658	0.031035	1.28862	1.16202	1.12909	1.61985	1.50868	1.57486	1.00761
NRXN1	33.0595	6.47296	36.8874	14.4747	20.2599	29.6585	33.4168	18.399	26.3691	23.0881	17.5911	21.1694	16.1748	15.3764	17.5477	18.1365	14.5561	27.8382	34.8088	39.4042	17.7855	35.7894	32.9555	24.6457	26.0505	35.295	35.699	36.8479	33.4244	35.6607	15.8769	35.9072	33.0478	24.6048	22.0845	24.2233	23.8227	27.7052	20.5892	14.3041	25.3369	20.8463	22.7324	27.0326	28.6101	37.2563	39.6107	37.6476	31.1386
NT5C2	6.71817	4.12436	5.69363	8.32298	5.51478	5.8188	7.33019	5.89811	5.91605	8.37626	7.97199	7.64445	9.20249	8.01469	7.16825	7.58063	6.29621	4.65366	4.95435	4.22734	6.72812	5.00992	5.50486	6.2695	7.16263	5.80454	5.75224	4.68227	4.848	5.75238	7.46853	4.93276	5.88216	5.2992	5.85434	5.3757	4.4929	5.42007	6.98496	10.1573	5.11639	5.33376	4.69387	6.1238	4.51151	5.55758	5.81475	5.41242	5.77968
NUDC	23.4616	25.6143	24.4453	19.5596	23.9749	21.9859	21.558	31.015	28.9398	14.6245	13.4988	15.0367	12.4008	13.4864	16.4538	14.7132	17.208	28.8881	24.4808	32.198	22.1344	28.5677	26.2449	24.6263	21.4574	29.1176	23.3585	26.3169	30.4707	26.1067	25.2756	30.8499	29.813	24.2989	38.6284	35.1677	33.5269	28.4821	33.0577	42.6437	35.1148	41.7871	38.8328	23.6817	19.7215	21.4449	22.9437	20.0515	22.1749
NUP107	1.85815	1.41974	1.34769	4.17793	1.46058	1.19579	2.14613	1.40366	1.77563	2.11532	2.51337	1.79884	2.29821	2.05183	2.27736	2.00098	2.23967	1.16432	0.944919	1.59958	2.35148	1.43341	1.57622	2.0925	1.73402	1.27806	1.10991	1.12898	1.35579	1.47387	3.63889	0.975485	1.48616	1.8058	1.51277	1.95807	1.41345	2.07268	1.54145	2.90034	1.43704	1.12896	1.6444	1.64396	1.07022	1.19702	1.40507	1.74529	1.39617
NUP214	1.80377	2.02195	2.81758	2.41991	2.46914	2.05429	1.60346	2.75711	2.5678	5.24994	3.26877	5.21863	3.7443	3.38582	4.44782	3.23983	3.69918	2.71875	2.9322	1.83532	4.33074	2.88419	2.95482	2.97157	3.59449	3.06343	3.25918	2.88399	2.73559	2.80818	4.43154	2.84084	2.97024	1.75554	1.95197	2.394	1.98283	2.1936	3.07717	3.84018	1.95475	1.88871	2.53016	3.20163	2.79431	3.28614	3.37069	3.10355	3.57087
NUP35	2.6811	2.82268	1.4563	3.5703	1.72138	1.65848	2.84097	1.49287	2.26013	1.27104	2.73493	1.2759	2.10121	2.31132	1.96722	2.52538	1.67103	1.61346	1.53213	3.07018	2.83477	2.9311	2.46488	2.47709	1.62489	2.60936	2.11222	2.2514	3.08746	2.74584	2.79924	1.68255	2.54188	2.2969	2.39072	1.81457	2.64504	2.64017	1.90137	2.5342	2.16712	1.37942	2.15409	1.52729	1.36698	1.63187	1.67771	2.03579	1.38996
NUP37	1.00239	0.709564	0.507266	2.94233	0.883516	1.1107	0.961063	0.76635	0.746305	1.70617	2.88411	1.83428	2.4025	2.45774	1.93422	2.33011	1.48576	1.22346	0.578603	0.938298	1.80324	1.05902	1.33783	2.56278	0.8792	0.79894	0.622836	0.936528	0.691432	1.09571	1.93202	0.685684	0.796311	1.0006	1.14267	0.968514	0.819938	0.997795	0.942804	0.700965	0.892022	0.943841	0.780942	1.32505	0.499158	0.771828	0.663071	0.704688	0.64079
NUP62	4.81687	7.50254	9.57147	11.3114	7.15281	5.50401	4.06106	10.0467	5.70674	7.66585	6.76486	8.72696	6.56806	5.41885	7.9285	6.13615	9.34051	8.06527	6.22007	6.96188	8.36765	7.49408	7.54552	8.98859	9.42465	8.50822	9.56917	7.96303	9.25029	8.1959	15.7201	9.26684	8.795	2.46462	4.26218	3.60761	2.67537	3.47759	5.37426	17.6091	3.05941	3.16184	3.39852	7.26072	6.96681	7.9811	7.00638	6.66784	7.57242
NUP93	11.9195	22.4168	11.6477	26.0393	14.1233	17.0751	13.4119	13.2205	12.8094	7.40372	7.84354	8.71478	6.93006	6.69943	8.81014	8.90251	8.93102	10.0311	18.3892	13.2768	15.7826	11.8405	9.14517	11.7922	13.2466	14.8262	12.4804	12.7766	15.1169	12.7233	20.4486	15.0632	12.4904	17.1532	14.89	15.3821	17.3757	16.295	12.6673	11.2184	13.9766	20.609	14.7463	13.8647	10.6041	11.9072	10.6822	9.32852	10.4213
NUTF2	38.5646	33.1134	28.0469	27.4727	32.3397	42.8149	36.7158	31.3688	45.8605	29.1651	47.4003	29.2098	40.6947	45.4704	38.8089	51.9464	29.3149	36.4495	45.1116	43.2946	32.359	37.9421	36.77	34.3423	38.4621	36.0247	37.1999	33.3208	38.0577	36.7351	24.2975	39.7001	38.9721	37.1002	31.2777	30.4444	43.1573	34.5604	34.0851	13.244	32.108	35.1347	30.9693	29.3022	26.7362	36.2175	28.95	27.4533	26.2202
OCRL	15.2671	8.25474	10.6386	10.4105	14.456	16.5402	15.2478	8.95013	15.9798	6.51905	6.05544	6.08096	6.31835	6.19363	6.80383	6.8219	5.66853	8.20856	16.1317	10.9973	8.87109	10.425	9.60416	7.53109	9.18842	11.5856	10.7914	11.9389	10.9661	11.353	10.787	11.1801	11.0672	17.7091	12.7738	12.9688	15.9758	12.3224	12.488	8.02603	12.165	16.6764	11.7868	15.4123	12.6702	14.234	16.4755	14.2009	15.361
ODF2	3.50716	2.93243	3.16123	6.20442	3.35634	3.34602	3.1527	4.11522	3.29128	4.14707	3.61303	4.37533	3.90855	3.324	4.73682	4.17747	5.61357	2.47751	2.26152	1.79907	3.29218	2.39303	2.99684	3.20203	2.91059	2.71555	2.62823	1.99398	2.16827	2.1943	7.98144	3.07729	2.6712	1.70889	3.55223	2.72285	2.08445	2.58526	3.96575	13.1499	2.56061	2.64845	2.5438	3.29661	2.38954	3.04497	2.59025	2.89788	2.54485
ODF3	0.027012	0.027783	0.019094	0.027455	0	0	0	0.001062	0	0.01994	0	0.041298	0.025674	0	0.047059	0.073656	0	0	0	0	0	0.046764	0.012816	0	0.015045	0	0.014337	0	0	0	0	0	0	0	0.00648	0.025719	0	0	0	0.011757	0	0.01643	0	0.026386	0.042442	0	0.013021	0.014108	0.054045
OFD1	0.814759	0.885099	0.665978	1.572	0.800937	1.0012	1.21614	0.871221	1.15838	1.68907	1.59292	1.31433	1.5143	1.70874	1.66629	1.38714	2.05287	0.956644	1.03276	1.02371	1.46607	1.2628	1.04978	1.15064	1.46387	1.21759	0.931127	0.980806	1.00209	0.868571	1.64578	1.09127	0.784065	0.674014	0.965481	0.885058	0.618598	1.10743	1.34083	2.72705	0.895071	1.34273	0.539959	0.798524	0.659131	0.562308	0.866674	0.709433	0.742803
ORC1	0.026493	0.10789	0.037455	0.972108	0.034341	0.163642	0.081473	0.051401	0.09062	0.166937	0.196782	0.301864	0.389975	0.222617	0.253227	0.153668	0.243647	0	0.261319	0	0.11809	0.122308	0.075419	0.091962	0.072981	0.056771	0.069738	0.02977	0.09969	0.070942	0.939074	0.188065	0.159818	0.055966	0.083532	0.075163	0.020035	0.096679	0.163129	0.633732	0.069005	0.067722	0.116413	0.077636	0.102754	0.051205	0.012598	0.11051	0.078257
P2RY12	12.9994	6.2756	9.39142	30.5422	6.58609	3.04083	13.4438	7.41682	12.5884	7.67551	11.1165	6.95009	6.05173	10.1584	13.9017	10.6251	4.07307	21.4019	5.987	11.9282	17.4183	11.5151	12.3008	20.6749	14.2283	13.7414	7.59873	10.2065	14.4391	15.4176	6.84673	7.35012	18.736	2.5564	2.46436	1.01105	2.85561	2.55646	0.823534	0.292446	0.689864	0.219746	0.576757	15.2179	13.5718	18.1494	18.631	14.1369	14.8206
PACRG	4.8854	6.89816	2.95085	1.85838	4.22157	5.30077	5.2705	4.08753	4.61049	1.56437	3.42924	2.0789	2.93857	2.83141	2.68586	3.8552	5.32421	1.66735	3.4553	3.958	7.65285	2.70796	2.39489	6.59904	3.59524	3.36759	2.38873	3.55693	3.03938	3.03857	0.877705	2.67204	2.77009	4.14008	2.74757	3.2588	3.86939	4.77547	3.34014	0.367207	3.52542	5.71129	2.16608	4.67494	3.01326	3.96799	3.26244	2.64642	3.78113
PAFAH1B1	94.9561	44.7894	97.7549	63.716	64.7447	105.907	95.1158	56.9146	91.3833	34.5896	31.1135	32.4621	32.5604	32.7719	30.8653	37.0264	29.4204	58.8804	91.4907	67.3567	44.5732	54.2296	54.0712	38.0044	53.6495	77.5188	77.6865	70.7357	72.8324	77.6007	63.189	77.225	70.6915	94.4062	76.0966	78.6147	78.9462	72.2598	66.4077	70.6455	68.3193	82.1008	70.9007	86.9178	83.9675	104.964	108.791	114.372	96.1711
PARD3	2.22157	4.77971	1.75166	2.72045	3.54327	2.89211	2.11054	4.82259	1.89084	4.86021	3.2843	4.47602	4.41444	3.14642	3.71009	3.08925	5.52787	1.45814	2.10721	1.36586	4.93431	1.65427	2.1706	5.41042	3.28912	1.36437	1.25126	1.67069	1.39502	1.40271	2.48362	1.33182	1.24197	0.983272	1.42837	1.74846	0.836069	1.34791	1.63618	1.38469	1.31041	3.93985	1.31366	3.09857	0.948728	1.16748	1.23504	1.04427	1.52886
PARD6A	13.7104	37.509	26.2889	61.0658	23.8174	19.0837	11.9546	24.1609	17.3001	15.0128	27.3973	20.0544	21.4626	25.9379	24.2904	28.4669	13.4392	43.1601	26.0371	64.0151	22.527	44.5949	31.0579	21.1961	25.9769	35.7847	34.1486	34.6432	40.5344	39.1549	68.4043	37.6328	35.1572	52.8289	54.6169	37.4947	54.4912	35.4381	31.5136	30.0225	39.1657	27.8786	48.6604	18.4608	24.5813	25.3658	19.0999	22.3202	18.5951
PCDH15	0.655263	0.422295	0.661955	0.111027	0.828713	0.564925	0.871169	0.814187	0.637911	2.35669	2.34694	2.72016	2.61707	2.89555	2.65679	2.55314	4.32471	0.524769	0.261879	0.308278	1.29906	0.440918	0.574345	1.41173	1.21135	0.390219	0.257139	0.436171	0.343487	0.333967	0.145643	0.41603	0.526006	0.218651	0.313629	0.513927	0.286832	0.63885	0.763497	0.238216	0.365442	0.736786	0.342102	0.838134	0.521083	0.580445	0.738546	0.417682	0.636255
PCM1	9.51597	5.92611	7.95958	8.72257	7.34064	7.7873	9.85614	7.23616	7.43558	7.23193	5.50108	6.72044	5.91927	5.59096	6.10239	5.40993	7.16958	4.65633	6.14552	4.09676	7.5402	4.91324	5.6237	6.06805	6.19655	5.39408	5.5516	5.33764	4.93136	4.88802	8.47386	5.67232	5.31747	4.64383	5.50356	6.12203	4.4225	6.01531	8.03718	12.3335	5.06142	6.62743	5.66516	8.67108	6.78781	7.97335	9.22254	9.3826	8.49469
PDE6D	13.9225	12.7867	8.58368	19.5238	10.5949	12.0253	15.9509	10.0861	14.1759	21.1841	30.6301	18.5591	30.1101	27.0043	22.5628	26.9023	15.2802	11.0122	13.9127	13.6805	15.9854	15.1941	14.9354	17.9242	13.7659	11.4788	10.9072	11.7475	12.1448	13.6285	13.9052	10.0945	12.9408	8.70697	8.96422	9.70607	9.04316	11.7485	9.60554	5.66641	9.63003	12.6752	8.06862	9.35661	6.08477	7.72036	8.2178	8.20308	7.68539
PDGFRA	13.4427	11.4128	15.2412	3.41299	13.2273	9.19388	18.709	13.9	11.7575	55.7051	49.9069	69.8272	45.7684	37.704	58.8104	40.6339	82.1662	18.2397	5.11709	10.1041	56.496	13.9518	17.3457	53.6968	30.5851	11.8705	6.19295	7.48456	13.9513	13.0446	2.30349	13.568	14.1252	2.51983	5.85554	7.1289	3.90194	8.86947	5.58883	1.30853	5.69851	8.20901	4.26214	21.6922	15.1194	18.1658	21.2852	12.9266	21.716
PDZD7	2.35848	3.60861	3.43304	2.75018	2.75862	9.33605	1.94523	5.47737	2.42381	1.40387	1.44157	0.81215	1.21304	1.24482	1.53601	1.38764	1.0741	3.05568	6.76547	2.32544	0.854883	1.70415	2.10538	0.970454	1.44689	1.76001	2.3487	1.45511	2.30974	2.02493	3.28773	1.98676	1.98196	1.82055	2.42494	1.86539	2.00418	1.42939	2.31921	5.61859	1.65212	4.87748	2.31063	2.93586	3.29145	3.1738	2.33884	3.16682	2.38319
PHF17	3.87901	3.80388	3.3446	6.86154	2.81514	4.47016	3.32238	3.27175	3.89073	3.35262	2.9106	3.27993	2.80691	3.13149	2.917	3.47074	4.07339	2.59689	3.8575	3.48385	4.38365	3.99237	4.62984	3.7651	3.55328	3.38159	4.20308	3.22462	3.47705	3.46182	8.23835	3.40195	3.62071	6.47013	6.30861	4.72867	5.15612	5.60467	5.62952	13.3494	5.43397	6.3201	5.65291	2.71245	2.42325	2.57523	2.91391	3.78029	3.22872
PIBF1	3.18865	2.16292	1.54641	3.96136	1.76184	2.2586	3.83512	1.91853	2.45627	1.928	2.99618	2.40374	3.1129	2.23993	2.20688	2.53454	2.23806	2.0708	1.77701	2.57543	2.34255	1.74428	2.04642	2.77618	1.97202	2.08752	2.02596	2.09986	2.094	1.74998	2.5462	1.66761	2.13937	1.98973	2.20815	1.95658	2.08488	2.53613	3.02038	3.79193	1.8668	1.99841	2.14671	2.01949	1.31224	1.62166	1.75772	2.04931	1.43507
PKD1	1.7673	3.88415	7.51103	5.50127	5.07188	5.15051	1.00221	9.72909	1.96521	6.22224	3.99706	7.40346	4.14684	5.35415	6.05858	5.27149	5.61001	5.45752	5.4836	2.67269	4.68166	3.25288	4.06796	3.48483	8.96387	5.16363	6.07859	3.18215	4.30293	3.80281	18.8788	5.45693	4.76236	3.82546	10.6608	4.76886	3.72211	3.89211	12.9527	55.293	3.94194	5.29383	5.61294	6.05769	7.56671	7.00455	5.5882	6.06018	6.44203
PKD1L1	0.086799	0.03593	0.035241	0.055726	0.055226	0.057134	0.05475	0.033888	0.040512	0.276271	0.184304	0.217795	0.212388	0.240694	0.233842	0.155107	0.213446	0.0316	0.024155	0.060524	0.137562	0.065398	0.066523	0.127283	0.108957	0.046753	0.013953	0.044411	0.049461	0.028184	0.070509	0.024916	0.033616	0.018449	0.038741	0.061787	0.046659	0.07903	0.086903	0.128284	0.050815	0.055964	0.033135	0.072179	0.116847	0.063139	0.039844	0.039707	0.062312
PKD1L3	0.144188	0.048987	0.104692	0.123453	0.10977	0.086341	0.128321	0.078904	0.155342	0.07851	0.074823	0.161593	0.135656	0.109219	0.044329	0.121758	0.081482	0.020524	0.067511	0.127633	0.096074	0.067646	0.116394	0.129415	0.093633	0.130555	0.12836	0.043426	0.034917	0.018737	0.086709	0.062906	0.078694	0.084244	0.050191	0.08376	0.107532	0.089037	0.08438	0.17502	0.108477	0.059658	0.044619	0.125338	0.124497	0.058719	0.051264	0.055999	0.049822
PKD2	2.9076	1.79044	2.07561	3.71443	2.60805	1.95331	2.64592	2.73345	1.5962	6.96432	4.60484	5.68212	6.12801	4.56033	5.21582	5.32895	5.14498	1.45394	1.01518	1.76641	4.16193	2.17688	2.51644	4.34484	3.58428	2.27633	1.72558	1.80427	1.34372	1.60319	2.8448	1.53903	1.74244	1.13537	2.39053	1.52507	0.990569	1.56415	2.69886	8.90203	1.30643	0.821441	1.43144	2.56191	1.35669	1.74638	1.97799	2.36301	2.29439
PKD2L1	2.37454	0.027999	3.31651	0.013834	0.358209	0.01686	1.57354	0.052815	1.84951	0.779024	0.860618	1.11217	0.522245	1.11805	1.45543	1.58454	0	0.361053	0.194824	0.855331	0	0.829192	1.11564	0.06113	0.060442	1.52499	1.26308	0.875217	1.1713	1.58744	0.011901	1.50224	1.11194	0.589481	0.851077	1.14359	1.14491	0.965183	0.675693	0.011848	1.27554	0.197346	0.976053	0.753525	0.873747	1.60617	1.81122	0.985258	0.511348
PKHD1	0	0	0.006726	0	0.009505	0.005452	0.014796	0	0.005536	0	0	0	0	0	0.004172	0.005587	0	0	0.020059	0	0.003135	0	0.004545	0.005605	0	0	0.010135	0	0	0.007737	0.004188	0.002275	0	0	0.000123	0	0.001637	0.009239	0	0.004169	0	0.005827	0	0.002339	0.074648	0.000945	0.009204	0.037288	0.012788
PLK1	0.738585	0.851093	0.565186	3.15716	0.758424	0.766088	0.423167	1.12156	0.433287	1.77666	1.36483	1.85844	1.93075	1.97191	1.82789	1.63703	1.90684	0.73198	0.489307	0.697176	1.21743	0.668945	0.762326	0.968656	1.23892	1.20222	0.796176	0.591924	0.701184	1.05827	3.3859	0.9846	0.852932	0.334858	0.712413	0.639396	0.591892	1.02341	1.43345	2.55427	0.722073	0.659645	0.973629	0.605356	0.582114	0.617554	0.496587	0.215167	0.420258
POC1A	2.61032	3.46225	2.57198	1.95519	1.88692	1.05631	2.51124	2.0924	2.44002	0.636645	1.59948	1.35567	1.15317	1.59357	1.51061	1.90062	1.33017	2.2312	0.749697	3.62004	1.57729	1.90163	1.20413	1.43697	1.46733	2.2803	2.83135	2.5438	3.15233	2.73936	1.95408	2.4894	2.92627	3.57584	3.65976	3.70463	3.88674	3.31033	2.28924	0.859495	3.35494	1.08326	2.68027	1.87931	2.27201	2.8064	2.22162	2.57034	2.20836
PPIL6	1.78533	1.73218	0.801823	2.02998	2.08355	0.590491	2.1998	2.1578	1.99622	1.10871	1.24981	1.16922	1.37221	1.70836	1.2034	1.52961	3.34758	0.679146	0.529381	1.64898	3.44189	0.974797	0.955723	3.33393	1.6043	1.58839	0.879381	1.3338	0.968452	1.53849	0.817	1.39392	0.959042	0.931049	0.796506	0.892345	0.948873	0.973541	1.12082	0.586098	1.13173	0.533721	0.793781	2.00297	0.599921	0.817457	0.825	0.874588	0.93795
PPP1CA	23.2539	57.0139	26.4885	46.8748	26.227	32.8697	20.139	33.3637	26.4992	26.7578	40.9055	29.1029	36.501	36.4257	33.9032	35.4183	25.0147	44.2537	39.328	53.7581	37.9825	46.9111	35.23	31.4595	31.7895	39.9678	36.7047	38.3736	44.8101	42.5158	48.2339	41.0294	41.1452	42.7304	38.9716	36.9902	46.3317	33.358	30.7642	10.4382	37.7291	41.1907	34.1167	30.1625	25.7747	29.1529	26.6352	25.157	26.9075
PPP1CC	18.258	17.4947	10.8429	21.9386	13.7664	16.0225	19.4176	10.7179	16.5618	14.8278	17.2315	13.6929	19.6104	16.7707	14.7535	17.2783	12.7178	13.9331	16.0417	19.1759	20.5068	18.9764	16.7619	18.2088	15.5704	13.9434	14.6353	15.0411	16.605	18.0557	14.0969	14.0806	15.8139	14.7816	12.3268	12.375	13.4656	14.3764	11.1754	10.3927	11.4501	14.6414	10.2177	11.8238	7.70775	9.7874	11.2868	12.323	11.0385
PPP1R9A	10.1906	10.5166	9.05021	4.26596	7.92736	5.83327	10.0185	6.31269	7.87726	3.836	3.15474	3.4127	3.25533	3.81512	4.02044	4.10733	3.84589	6.23468	5.3134	6.74612	9.36374	6.51816	7.49624	3.91807	6.12108	6.94074	8.39634	7.12152	6.9817	6.65927	4.17247	6.56836	7.10806	8.95463	6.31914	8.43025	8.06356	8.64217	8.11343	5.11834	7.12225	4.93546	8.0676	11.0734	10.1391	11.7918	14.0824	15.1801	13.0943
PPP2R1A	82.6009	125.629	115.369	120.1	124.031	145.757	70.9877	114.219	106.59	74.9038	76.7325	85.94	67.3886	69.0793	96.3395	80.9053	80.6771	140.119	187.131	164.542	110.49	143.695	129.983	94.5263	112.756	152.318	167.421	145.697	160.092	156.159	170.938	159.169	142.959	194.187	163.242	160.331	185.808	142.446	132.968	57.3829	158.086	216.969	166.949	124.161	105.008	130.261	107.24	103.226	101.308
PPP4C	15.1084	34.2041	20.648	50.9393	22.0728	25.5349	13.7166	28.4094	18.0439	23.1498	36.1479	28.3825	28.7708	30.996	31.2223	31.9655	29.1127	30.3334	30.5968	44.0535	28.1798	36.2656	28.3498	28.0687	23.0945	30.7005	25.6654	29.1663	29.3697	29.8991	52.1581	32.2739	29.0022	20.9401	25.8686	22.1283	23.3596	20.2734	19.4402	29.304	25.801	30.9977	22.2418	18.7674	14.3508	16.7552	14.792	15.0391	15.2177
PPP4R4	15.0578	13.3534	10.2051	5.02355	11.2315	16.0822	16.1565	4.9917	11.4403	0.782221	0.848627	0.552253	0.80391	1.01104	1.16367	1.0521	0.367754	7.45406	13.8584	7.73993	6.72469	7.24578	5.98846	1.38106	5.33949	7.51329	9.12589	6.08968	8.85953	7.69182	2.43591	7.56692	6.90348	31.9567	27.5359	21.3484	25.1775	27.6281	14.8051	1.59857	22.0684	14.1234	29.2576	11.2094	12.0983	16.1399	17.8405	15.135	12.7287
PRLHR	0.593961	0.625653	0.91673	0.321663	0.762323	0.078831	0.65177	0.465519	0.392287	0.134349	0.17001	0.162159	0.117792	0.032529	0.179788	0.247423	0	0.594055	0.022247	0.593894	0.638626	0.324899	0.140907	0.667576	1.08698	0.503425	0.315259	0.863314	0.292684	0.562793	0.278211	0.610508	0.396023	0.502502	0.403489	0.323164	0.288314	0.388714	0.360252	0.036931	0.469646	0.05161	0.211155	0.581874	0.554612	0.602734	0.572637	0.19943	0.529101
PRPF39	15.5186	8.52575	6.82822	14.2037	9.1856	11.4514	19.0765	6.82902	12.7271	6.57212	12.4947	6.68134	10.2875	13.0984	8.4467	14.1848	5.99137	9.19715	9.87743	11.9588	8.88634	11.3191	14.0545	9.44703	8.88824	8.97119	8.6753	10.4983	10.0595	8.37592	10.6333	8.75424	10.1564	9.44025	10.0458	8.96538	10.9094	11.6953	11.8901	16.5432	10.4013	11.1011	9.16781	6.86639	4.05335	5.78665	6.49205	7.39178	4.80113
PSKH1	1.88452	6.63645	4.0414	5.46898	5.49969	3.17172	1.63964	6.37136	2.57923	11.234	8.62727	12.0321	10.3015	8.0631	10.206	7.32461	12.7954	5.84365	4.18961	3.86471	10.9489	5.46512	5.33855	12.5404	7.5659	5.03947	3.97003	4.52125	4.70506	5.08558	7.54338	5.50026	5.41882	1.65695	2.20689	2.02181	2.04647	2.23383	2.16115	1.65197	1.99213	2.31828	1.68172	4.15862	2.65426	2.80815	2.69354	1.60061	3.33741
PSMA6	13.1184	10.137	6.58093	8.27447	6.32106	9.95105	13.5823	5.58483	12.5483	4.60343	11.0917	4.91812	8.92352	10.026	6.31311	11.0854	3.80138	7.8018	9.36818	13.1412	5.71109	9.52128	7.67332	6.22816	4.43644	7.93536	6.44285	8.9115	10.2079	9.36216	6.07306	7.52395	8.50588	15.4549	15.1231	13.5206	17.0594	13.0455	8.08099	5.24049	13.6165	12.6979	12.8258	5.63529	4.41836	6.02136	5.85918	6.21242	5.0999
PSMC2	17.041	10.5	10.67	16.6775	11.3881	16.3299	16.0545	10.5483	16.8075	9.80964	13.7932	9.31225	13.1283	12.264	11.8183	14.1389	8.35342	12.499	14.5378	16.673	12.6289	15.8908	14.912	13.0629	10.1576	13.8867	12.5581	12.7728	14.2025	14.4413	12.9716	12.1834	13.4966	22.9046	21.457	18.4831	23.2846	19.248	16.603	9.70784	19.9391	19.8171	19.057	11.7444	8.91435	10.5097	10.3138	11.4593	9.86681
PSMD1	31.4729	15.5925	24.659	21.0603	23.4447	31.6835	30.1877	17.8928	35.2481	13.3067	10.6683	12.1263	9.76181	9.23828	12.5842	10.4187	11.5773	21.4199	34.8351	20.7432	16.2737	20.8338	21.337	13.9609	16.2563	26.4852	25.9541	23.9028	24.8346	24.6837	20.7582	26.4425	22.6629	44.6542	37.127	42.8243	43.0463	38.5626	31.6333	22.0358	39.4955	46.215	39.5289	27.2901	23.2115	27.7318	28.4964	28.9072	25.9063
PTCH1	1.25707	0.917068	1.65237	4.80208	1.44253	0.971295	1.24686	2.05147	1.15137	3.28534	1.8835	3.18174	2.05487	1.59531	2.51299	1.7482	2.59917	1.00729	0.791315	0.704802	2.52214	0.907363	1.10613	3.69979	2.52794	1.19149	0.891922	0.897344	0.980133	0.923083	6.14614	1.15303	1.20497	0.338574	1.82631	0.606526	0.456564	0.774002	1.0104	9.90295	0.696839	0.707336	0.593419	1.36818	1.12609	1.2061	1.46921	1.21007	1.39454
PTGER4	0.466566	0.021813	0.358982	0.269296	1.01276	0.065498	0.218382	0.863523	0.220606	0.268629	0.243213	0.162118	0.450361	0.260168	0.36947	0.173152	0.804873	0.165637	0.044482	0.289753	0.124917	0.097908	0.432677	0.384681	0.507756	0.445796	0.353816	0.431062	0.412314	0.296603	0.055503	0.271964	0.221251	0.370707	0.64542	0.33236	0.081287	0.276813	0.260764	0.093428	0.179339	0.064497	0.152462	0.528818	0.244214	0.238551	0.552047	0.186207	0.339457
PTGES3	48.3295	31.8605	25.3761	61.1528	37.3189	41.1723	58.3942	30.3898	51.69	22.8929	33.1494	23.0989	33.6724	33.3882	24.1423	34.9123	24.4421	45.0516	47.5744	70.2933	38.8808	52.7042	47.2283	53.2262	42.4101	46.3046	38.3849	55.8916	53.8695	51.2227	35.4905	45.6132	54.3489	72.6121	57.7725	56.4288	68.4284	76.5055	63.5765	51.558	61.8072	64.8602	45.679	38.7878	24.145	30.021	35.4853	36.1206	35.0491
PTPDC1	1.58243	1.75683	1.32832	1.10867	2.17318	1.74532	1.50473	1.80685	1.41033	1.67989	1.52263	1.12806	1.465	1.84341	1.56441	1.70628	1.4948	1.06309	1.35832	0.842428	1.76437	0.550617	0.776775	1.50686	1.17846	0.825443	0.889025	0.662845	0.758491	0.909675	0.994485	0.734404	0.876501	1.63026	1.53624	1.30332	1.46811	1.76359	1.71768	1.0571	1.4903	1.22453	1.6106	3.23447	1.62582	2.12952	2.34648	2.50018	2.68986
QRFPR	0.521754	1.34835	0.725412	0.485807	0.329542	1.23838	0.199789	0.337264	0.447284	0.53635	0.726365	0.177577	0.433856	0.561672	0.562289	0.669114	0.276129	0.638902	0.290365	0.379062	0.554248	0.223931	0.405293	0.204039	0.365954	0.508811	1.26694	0.131108	0.406149	0.353517	0.62125	0.330998	0.338891	1.67641	1.12874	1.10017	1.2369	0.832687	0.681572	0.218648	0.58389	0.587182	1.22779	0.537065	1.45863	1.36659	0.946391	1.81774	0.97337
RAB11A	63.8228	25.6603	42.895	42.4089	44.0298	61.5465	75.7057	33.7717	64.131	25.1485	33.8318	22.8163	30.1158	31.1023	27.6844	34.81	23.9756	42.3767	57.0534	52.4638	32.2554	43.822	42.0094	32.4365	40.7676	49.1475	44.4741	49.6193	53.1059	52.0637	31.709	52.0892	50.6032	55.8009	41.6296	41.9888	53.8889	51.4039	40.3581	13.9248	45.1241	55.1547	34.7897	36.0881	31.3193	39.563	41.5946	41.6755	36.0885
RAB11FIP3	13.7558	25.6803	22.358	12.597	19.7627	12.3613	10.3508	23.7281	14.6874	14.4954	11.4331	15.4481	11.2782	12.7958	15.7212	12.445	14.1958	18.5153	12.1362	14.9593	15.1937	17.2999	18.5282	13.9477	18.4728	18.5976	21.6998	14.5975	18.8738	17.9349	22.3136	20.9004	18.0275	14.3266	17.5172	16.9715	13.4271	12.793	19.2339	17.7106	17.4128	12.8194	24.5703	17.602	18.422	18.6116	16.7222	18.1516	17.2912
RAB17	0.210378	0.054156	0.197502	0.142471	0.173374	0.074184	0.072048	0.18683	0.121715	0.11097	0.17855	0.122927	0.032486	0.053828	0.091731	0.20416	0.035789	0.11377	0.046017	0.021652	0.13753	0.100601	0.120186	0.030809	0.058521	0.056799	0.17574	0.128932	0.063664	0.095658	0.053711	0.257744	0.104837	0.253379	0.299555	0.249653	0.464365	0.204499	0.18214	0.022917	0.173594	0.042702	0.252091	0.144337	0.657137	0.903462	0.255646	0.411522	0.182701
RAB23	10.3417	2.57621	7.11018	9.21701	5.36275	3.95496	12.9654	5.40852	8.43486	2.61862	3.77751	3.03341	3.49926	3.76385	3.27832	4.72091	3.29891	5.12333	3.94865	9.59553	3.84474	5.91507	6.45711	5.55973	5.78566	8.72026	6.81951	8.5069	8.01155	10.421	5.80481	9.04155	6.96308	8.97998	10.0918	9.8271	8.90763	9.7778	7.29281	11.3097	8.0974	3.7548	7.00206	6.80772	4.85825	7.49732	9.5731	7.78306	8.13716
RAB3IP	5.78035	2.24215	4.44172	6.62882	4.56589	1.12351	7.09679	4.06176	5.00806	2.02028	1.5767	1.60952	1.50703	2.27541	2.17002	2.1183	2.45636	3.43888	0.853355	2.41467	2.63946	3.09817	3.18436	3.72619	4.53672	3.78682	3.55663	3.52795	3.14989	3.67878	6.45561	3.72051	3.73395	2.85227	4.71461	3.41663	2.70891	3.43472	4.02983	12.89	3.16938	1.64521	2.4513	4.35154	2.99272	3.39952	4.34189	3.62972	4.93533
RAB8A	8.79284	9.30985	8.78133	15.0526	11.3486	8.15118	8.53761	12.256	10.149	15.3367	14.75	14.7598	16.0983	14.2773	15.5385	12.4986	16.2914	12.679	9.18344	10.8224	16.9399	9.35057	9.83406	16.0378	13.0314	9.74283	9.83741	11.2327	9.01507	10.7568	18.2972	10.7808	10.5418	11.7829	12.171	13.0009	12.6347	13.2306	13.252	15.8096	13.2043	11.9058	10.7685	12.1298	9.49023	11.8835	10.6479	10.6977	10.558
RAB8B	9.33329	3.515	6.70873	8.37572	9.85524	10.7225	10.9911	7.45322	6.23691	5.12254	6.96005	5.93215	7.60344	7.51225	5.30227	7.38384	6.53673	7.31821	12.1963	10.6568	8.28889	8.66675	8.09135	13.0969	12.2057	8.35949	6.59485	9.41009	8.43531	9.88893	5.83646	8.37206	9.00456	5.78821	4.88384	4.78528	5.42348	6.46563	5.34002	3.59884	5.0908	5.468	3.49674	10.6065	4.91687	6.91726	8.65333	7.37836	8.24159
RABL2A	1.778	1.88698	1.8525	1.39766	1.43712	0.8757	1.75083	1.987	1.52701	1.1137	2.01764	1.37002	1.57764	1.58033	1.36503	1.80628	2.04892	0.661378	0.745017	0.903813	1.18714	0.860898	1.34841	1.10314	1.35731	1.11946	1.85483	1.04496	0.986638	1.14986	1.15256	1.21754	1.02054	0.941981	0.928694	0.833846	0.916561	0.872571	1.5269	1.18123	1.21539	0.657068	0.965092	1.55089	1.13038	1.47008	1.45555	1.41618	1.33111
RABL2B	2.51262	2.33293	2.34352	2.01249	2.24706	1.93343	2.58337	3.1655	2.91795	2.14641	2.48401	2.40196	2.56302	2.99539	2.4548	3.50694	3.52623	1.88549	1.55888	2.053	2.41442	2.05524	2.2412	2.10491	2.47553	2.42416	2.56738	2.1911	2.624	2.50463	2.00668	2.6221	2.50499	2.2327	2.00593	1.85702	2.35911	1.87113	2.58611	2.16646	2.44514	1.62982	2.30959	2.35341	1.94332	2.36473	2.12735	2.09314	1.83999
RABL5	9.66118	8.18313	7.73695	5.66121	8.98911	10.2453	11.5176	7.92082	11.774	5.13117	9.22173	4.88108	8.28046	8.38495	7.15471	10.0105	6.4206	7.63934	8.9338	9.09745	9.69417	9.05245	8.07467	10.0221	10.443	9.31377	8.06119	8.33196	9.41912	8.39396	4.97832	9.11692	9.09865	9.26721	9.37086	8.82889	12.0649	9.74408	8.11886	1.25165	7.87985	8.93058	9.27542	8.69093	6.67961	8.67297	8.16918	7.99304	8.41146
RAN	39.2698	30.7184	27.9071	38.8599	32.7136	40.4181	45.5007	27.6957	43.3408	16.3939	26.2803	17.8033	21.9755	23.6419	21.0528	26.1994	16.7891	25.277	28.7704	36.1091	24.7763	30.785	28.6063	22.9378	23.6877	29.3532	25.5711	30.8554	31.8845	30.3932	23.3503	26.4962	30.8658	57.119	49.2572	48.8125	56.7394	54.4731	41.7605	24.9375	51.9541	55.2215	43.7036	27.9284	20.4892	27.3436	28.8311	25.986	27.5382
RANBP1	5.12998	4.70329	4.04702	8.9849	5.24161	6.52789	5.99264	4.77508	5.10707	3.44829	5.26114	3.85617	4.77471	5.86024	4.46009	5.52562	3.4314	5.49518	5.67307	6.54207	4.98769	5.71351	6.41159	5.26848	4.65309	4.82229	4.42303	5.246	6.43821	5.48188	6.59794	4.97921	5.45892	4.97552	6.09468	5.54412	5.79721	5.45718	5.11685	6.76776	6.39074	7.51832	6.0679	3.63333	2.77684	2.9766	3.28052	3.88943	3.03105
RFX3	5.28993	2.34331	4.629	3.40832	4.43253	1.31652	6.34533	3.48205	4.35421	3.01837	2.41894	2.58638	2.58169	2.35339	2.40928	2.47315	3.91387	3.90029	1.19909	7.92293	4.48835	4.08828	3.65595	4.5854	3.97246	4.58447	4.35837	6.23376	5.08491	4.62005	2.31908	5.54491	4.67845	5.13607	4.41908	4.87418	5.12944	7.09281	5.20824	2.36008	5.17292	1.04908	4.587	4.39031	4.50213	6.85559	7.28077	5.8869	7.12566
RIBC2	0.204451	0.094244	0.162589	0.298401	0.395026	0.08532	0.376132	1.03703	0.100141	0.036023	0.037785	0.171061	0	0.034888	0.080359	0.021811	2.13833	0	0.072234	0.057292	0.75307	0.026619	0.087245	1.0019	0.188516	0.123722	0.045657	0.233419	0	0.310471	0.04033	0.074902	0.252246	0.054501	0.086551	0.130866	0.105124	0.133458	0.194067	0.008682	0.180215	0.083788	0.153048	0.782713	0.110019	0.199229	0.244586	0.345095	0.342031
RILPL1	7.72815	9.93779	9.90863	4.33863	8.51969	4.64825	7.58633	11.5423	10.2526	8.27965	6.74798	8.6096	6.16722	6.20567	8.25059	5.84042	7.64662	11.0328	4.1249	6.57664	7.10698	7.06635	7.39363	6.5419	7.28611	8.91125	7.60801	6.74556	9.87741	7.41095	4.58452	8.72344	8.12498	5.5923	7.27204	9.00166	7.05089	6.96458	11.6816	5.49494	8.409	4.4038	9.81041	7.89187	8.09374	8.28652	8.24604	7.00284	8.60638
RILPL2	8.41937	4.85531	9.75627	3.31318	6.38608	2.40337	8.24285	7.34485	11.4251	6.83164	8.18729	7.00107	7.81311	5.89837	6.7197	6.73744	6.38652	10.3444	1.92379	9.79733	4.93139	10.2401	7.90587	5.89023	5.18898	9.09074	9.68991	8.47634	9.28627	8.01183	2.92642	10.6003	8.46243	6.83457	8.02224	10.9424	9.45249	8.10364	9.29387	1.04072	7.97988	2.1974	11.456	7.2554	9.93805	12.2824	9.2842	7.37728	9.59666
ROPN1L	0.780404	0.802674	0.280676	0.395017	2.55159	0.909952	1.22853	4.12576	0.317715	0.13521	0.22875	0.105305	0.169601	0.21172	0.160176	0.214475	8.10798	0.537547	1.01128	0.569045	4.64693	0.133093	0.196672	8.23656	0.425636	0.232314	0.180641	0.414301	0.603976	0.247705	0.313104	0.393457	0.530161	0.365651	0.494011	0.422273	0.596816	0.553972	0.544154	0.180415	0.702593	0.613816	0.228882	2.31343	0.295779	0.264123	0.310089	0.682703	0.36791
RP1	0.021999	0.017351	0.078077	0.021433	0.038381	0.032122	0.042959	0.023995	0.095515	0.184719	0.405703	0.14656	0.33736	0.27023	0.336497	0.331579	0.11092	0.136062	0.07818	0.264609	0.046252	0.187603	0.10346	0.127256	0.127926	0.180443	0.052152	0.106711	0.078921	0.09532	0.003638	0.123274	0.086497	0.046449	0.012431	0.04135	0.052603	0.082175	0.051183	0.003671	0.054629	0.043054	0.037064	0.024718	0.052894	0.027005	0.024286	0.072513	0.059923
RP2	1.3646	1.69358	1.46349	4.97014	1.97855	1.73213	2.22316	2.0116	1.29991	3.00045	3.88294	3.3206	3.54707	3.43216	3.323	3.83032	3.95473	3.00126	1.53407	3.16043	5.04997	2.34198	2.3759	5.29137	2.97885	2.36836	1.35879	2.0563	2.00527	2.2923	2.29404	1.86375	2.37386	0.782259	1.1174	1.08052	0.894198	1.14254	0.532441	1.17178	0.964947	0.764668	0.743411	1.80416	0.974621	1.26313	1.39228	1.17391	1.69338
RPGR	1.00435	0.611899	0.626437	0.493379	1.05585	0.794781	0.915323	1.21589	0.774253	0.770844	0.488507	0.5984	0.617755	0.457241	0.572317	0.432903	1.63347	0.479412	0.393904	0.275373	1.26318	0.377872	0.481352	1.24624	0.571599	0.452452	0.42746	0.384682	0.227292	0.397999	0.44449	0.407478	0.409943	0.390157	0.3918	0.595561	0.466044	0.487765	0.776552	0.851538	0.494634	0.621222	0.717974	0.77792	0.488015	0.51155	0.586272	0.608596	0.627016
RPGRIP1	0.025526	0.031336	0.022555	0.130561	0.010077	0.0408	0.041548	0.071093	0.040448	0.059973	0.018549	0.034935	0	0.057926	0.051285	0.061707	0.036556	0.039659	0.023856	0.0427	0.078006	0.037302	0.025883	0.05348	0.053659	0	0.076265	0.027365	0.046606	0.033033	0.068306	0.048007	0.025545	0	0.009528	0.005488	0.014834	0	0.006818	0.015321	0.005094	0.018406	0.028232	0.025236	0.077089	0.02754	0.049517	0.039674	0.035833
RPGRIP1L	3.96916	1.98497	3.42487	1.4821	2.73463	3.12447	3.78538	2.33814	2.56342	1.01329	1.01606	1.04943	0.889901	1.04036	1.1869	1.14227	1.37251	2.07103	2.56294	2.37783	2.45046	1.59144	1.7951	1.66946	2.39487	2.65501	2.67311	2.52191	2.2687	2.68337	1.22899	2.6419	2.51447	3.62534	2.68882	3.14711	3.48466	3.82247	3.42223	1.39301	3.12948	2.25488	3.26322	2.65015	2.35623	3.29894	3.362	2.83182	2.74528
RSPH1	4.59081	10.1653	2.76983	1.4836	8.2858	2.93874	6.60241	12.5732	3.82568	1.40704	1.37325	1.54042	1.6452	1.41768	1.92581	2.51097	17.1194	1.16492	1.0674	2.35357	10.6544	2.3214	2.13967	14.6627	2.3214	3.01884	1.80074	2.83374	2.41412	2.07459	1.24707	2.43662	2.46556	2.66748	3.16466	4.29347	3.89899	3.59027	4.09781	0.769772	4.65349	3.71325	4.10993	6.08158	2.05084	2.38708	2.96334	2.4879	3.27507
RSPH3	2.58549	2.44957	3.10549	2.00546	2.47134	3.65706	2.51279	2.09445	1.73813	1.07097	0.887528	0.892835	0.466582	0.655095	0.97041	0.920638	1.72453	1.34249	1.96839	1.14117	1.70554	0.660112	0.805138	1.39712	1.11939	1.10243	1.39732	0.839686	0.938626	0.9275	1.06035	1.59743	1.45658	1.73252	1.9122	2.99486	2.5157	2.2508	2.31877	1.89146	2.20599	1.96849	3.3273	3.54809	4.28018	4.70219	3.68579	4.20915	3.61737
RSPH4A	1.12195	0.778619	0.270668	0.405209	1.69807	0.475543	1.06363	2.18725	0.681603	0.408387	0.388554	0.272558	0.27418	0.113269	0.127294	0.244493	3.98164	0.134612	0.177123	0.091745	3.42734	0.238707	0.140565	3.63354	0.476787	0.302139	0.410493	0.200333	0.184548	0.174792	0.300401	0.266441	0.258696	0.540582	0.467315	0.410196	0.542674	0.216989	0.319463	0.49128	0.365028	0.228525	0.312871	2.0624	0.816397	0.438401	0.322961	0.834569	0.413211
RSPH9	5.98444	7.96505	6.86267	6.77104	7.54553	4.18595	5.73792	10.2374	8.25011	5.99738	10.182	8.61236	8.19266	8.63493	8.90322	11.4969	9.82877	8.21028	4.06503	12.3076	7.25194	9.48556	8.39009	11.6921	8.351	9.88248	8.62079	9.94706	9.47033	10.1521	6.41	10.2211	10.4078	7.31324	6.99517	7.32588	8.65909	7.44004	7.31861	2.18831	7.89049	6.14734	7.15314	7.00536	5.69566	6.42414	5.36987	4.29106	5.88794
RTTN	0.488511	0.706853	0.366367	1.60521	0.265338	1.02637	0.502061	0.4802	0.350304	0.968037	0.866232	1.02879	0.961218	0.94823	0.899482	0.975014	0.715032	0.214681	0.656882	0.231199	0.799443	0.316089	0.294292	0.542124	0.603088	0.280653	0.21239	0.349159	0.30538	0.157148	1.0996	0.304677	0.382659	0.430132	0.485129	0.315868	0.499034	0.41937	0.501626	1.13128	0.363574	0.764648	0.301849	0.51408	0.394196	0.652878	0.578374	0.345711	0.636904
RUVBL1	6.30223	9.74931	7.05919	11.9804	7.56767	11.1389	6.09333	8.65689	7.96268	7.48017	6.58251	7.32566	7.0702	5.39705	6.52714	5.2215	9.65128	7.1247	10.5769	8.7403	10.8661	8.52621	7.02295	10.5157	6.2021	8.77772	8.05	8.22369	7.26768	7.72665	11.7248	8.58203	8.72243	6.52686	8.62044	7.61165	8.87903	6.70155	6.52081	5.247	7.90158	11.4461	6.85076	7.95668	5.0666	5.99187	5.54835	5.31186	6.05138
SASS6	0.336224	0.430808	0.563365	1.09979	0.402618	0.40237	0.727655	0.428166	0.267415	0.552206	0.399827	0.385967	0.426932	0.385816	0.491192	0.387179	0.23691	0.535957	0.452567	0.704101	0.701729	0.44857	0.908222	0.911642	0.776999	0.66745	0.624455	0.786233	0.567012	0.507546	1.2276	0.826344	0.740186	0.187833	0.26611	0.192352	0.177583	0.517182	0.460548	1.24129	0.243614	0.153379	0.197279	0.510599	0.350553	0.510252	0.654213	0.39393	0.564399
SCLT1	1.25714	0.993101	0.735898	1.80577	0.778253	0.847275	1.37999	1.05692	1.00632	1.53019	1.58735	1.52378	1.46338	1.52155	1.29936	1.98441	1.3874	0.745359	0.679389	0.877031	1.21988	0.994739	1.24955	1.15821	1.28709	0.816331	1.14337	1.03645	1.08516	0.90738	1.6114	0.818316	0.833744	0.905253	0.931221	0.875992	0.957115	0.938391	1.28293	1.5803	0.844205	0.866191	0.911486	0.751813	0.459518	0.636553	0.726426	0.616243	0.725714
SCYL1	9.35827	18.774	19.8644	18.1929	14.2829	15.6835	7.08007	18.9171	11.3807	13.4694	11.158	15.0939	12.1602	11.0651	15.0097	13.252	13.7377	23.1747	16.8405	20.3889	14.3241	19.032	17.5928	14.8474	15.6267	21.8634	23.7042	17.1953	22.6451	19.3481	24.7349	22.1527	19.2354	21.4474	18.7291	19.7631	20.6913	16.1032	18.0274	14.6309	18.5289	20.8767	23.5018	17.2291	19.955	19.859	17.548	18.7432	16.3752
SDCCAG8	9.36712	5.48528	7.54117	5.46776	8.24136	5.73354	9.96174	8.81349	8.7992	7.03632	9.66654	8.44935	7.94334	8.8003	8.53128	10.2569	7.43968	8.35679	5.72491	9.30466	6.98491	10.9446	12.9624	7.74312	7.41015	8.36961	10.1934	10.2078	9.01224	9.17122	6.80741	8.7417	9.49674	5.02532	4.32853	4.82791	5.23069	6.01394	6.89286	3.89849	4.68677	3.9802	5.15205	6.14576	4.38562	5.10876	5.99382	6.2233	5.28941
SEC63	7.92307	4.17915	6.93389	5.61887	6.91831	5.10342	7.6374	6.04356	6.98179	6.65379	5.09909	5.92618	6.64923	5.47448	5.66421	5.78788	5.93095	5.44958	4.13333	4.47723	6.25297	5.2443	5.93539	6.62227	5.83514	5.35244	5.67817	5.53036	5.90748	5.38597	4.92662	6.00963	5.35175	7.02098	6.99795	8.05965	6.99486	8.52368	7.8872	6.15691	6.90263	7.00494	7.20345	7.58995	5.83653	6.97343	8.51365	7.76531	7.02402
SGK196	2.62635	1.70539	4.82896	3.79169	3.20467	3.21385	3.09865	3.73077	2.48649	4.26933	3.34065	2.90089	2.36436	3.07149	3.43508	2.70738	3.328	2.03593	3.3731	1.25314	2.49193	1.92455	1.62061	2.59141	2.19943	2.08541	2.2776	1.98189	2.19313	2.67587	3.72936	1.97557	1.35415	0.735892	0.937797	0.725532	0.376249	1.15238	0.72081	3.70501	0.671591	0.954634	0.805537	5.40947	6.01791	6.75825	6.26054	6.34185	7.19211
SHH	0.216721	0.765342	0.353534	0.448794	0.165124	1.05137	0.326166	0.882484	0.308292	0.131978	0.106112	0.254704	0.136354	0.162022	0.159739	0.058334	0.222461	0.455715	1.27522	0.103532	0.76138	0.38313	0.324301	0.429201	0.362122	0.49029	0.424487	0.348663	0.480941	0.376905	0.437186	0.379957	0.503704	0.481101	0.43265	0.452061	0.497373	0.433784	0.551949	0.224739	0.571821	2.42344	0.902099	0.276616	0.383945	0.267417	0.184832	0.328636	0.374569
SLC47A2	0.512228	0.779442	0.072276	0.082628	2.03191	0.425281	0.652565	4.42881	0.051441	0.036028	0.028904	0.02636	0.01373	0.028898	0.046278	0.111306	7.56772	0.098385	0.044784	0.02764	3.5291	0.051831	0.009988	5.57803	0.078833	0.025519	0.076083	0.051713	0.024392	0.024721	0.08037	0.043897	0.030933	0.024328	0.085291	0.08504	0.022592	0.043504	0.058623	0.127572	0.02389	0.154987	0.058316	2.73678	0.114977	0.055788	0.07683	0.449208	0.073806
SMO	0.768674	1.37012	0.939606	12.1351	1.96201	1.30895	0.760413	3.20173	0.714089	5.87813	5.19125	7.34471	4.95491	4.13826	5.3161	3.13874	9.11122	1.90421	1.36299	2.26168	5.63373	1.8376	2.60509	6.26604	3.78846	1.5654	1.46891	1.39602	1.80223	1.33187	11.7492	1.54473	1.96951	0.586415	2.16073	0.860125	0.56468	0.88695	1.98665	9.14165	0.984127	1.2952	0.837227	1.82028	0.345886	0.464978	0.552325	0.498517	0.886893
SNAP25	494.197	205.246	344.922	614.286	531.977	409.652	503.817	365.136	384.819	71.439	86.8608	52.5647	70.9155	113.938	94.9623	134.105	30.8389	313.926	259.008	226.446	105.336	289.443	372.866	134.21	252.009	256.759	385.304	218.171	301.837	259.802	438.72	234.73	290.044	654.232	488.591	450.856	470.382	424.912	446.183	565.503	410.043	339.734	543.763	497.824	435.583	531.659	466.284	787.45	368.521
SNRNP200	10.576	9.279	14.1443	18.6521	13.2503	8.92601	9.68895	13.2029	12.5166	19.8378	12.0604	21.4839	12.3283	10.5279	18.0206	11.2529	20.063	12.2328	10.2756	9.8635	17.3196	10.6374	10.3788	17.8635	16.0424	13.6587	12.9391	10.9504	11.5379	11.5949	26.2828	12.9111	12.275	11.3644	12.5147	13.7526	10.8221	11.7832	11.7747	20.7101	11.4992	10.8068	13.0748	15.6248	13.3212	15.8109	15.2141	14.8364	15.2867
SNX10	36.6708	14.6559	27.2711	20.9504	31.5258	75.7061	45.0527	19.7458	27.8936	7.44147	19.7237	7.97721	13.6952	24.1304	13.2766	27.7867	4.97758	37.4715	69.5429	47.2021	16.102	38.8423	42.6785	21.607	27.561	32.1386	32.6508	37.6173	38.0487	36.0795	11.1582	35.0524	38.5631	55.8384	33.7292	32.7752	53.2613	47.1175	34.4287	8.50629	36.5756	52.508	29.5374	29.9885	26.6994	36.7045	36.581	43.1895	32.6904
SPA17	2.19151	1.67102	1.12887	1.09566	2.55911	2.24052	2.68161	2.07054	2.1087	0.727788	1.20561	0.831631	1.33847	1.18698	1.1517	1.71409	3.25567	0.858258	1.58227	2.11911	2.88811	1.94964	1.65045	3.17629	1.22085	1.3526	1.30675	2.27306	1.47687	1.79101	0.571143	1.68615	1.25734	2.07008	1.99006	1.53933	1.96807	2.28429	1.71248	0.183973	1.7615	2.50144	1.5038	1.83233	0.957152	1.21162	1.46141	1.43226	1.53181
SPAG16	3.55254	3.04787	2.34008	2.371	3.23382	2.16511	5.03424	3.0625	3.11323	2.60319	3.79693	2.34341	3.23708	3.14373	2.1714	2.97299	2.39382	2.47776	1.15777	1.92533	2.84858	1.89053	2.89648	3.71506	2.1239	1.99428	1.58656	2.05125	1.85129	1.74852	1.57857	2.19358	2.0094	1.32368	1.76608	1.89327	1.71196	2.19682	1.93419	0.944309	1.84727	2.11863	1.83909	2.38159	1.21729	1.41377	1.47598	1.68889	1.62404
SPAG17	0.361342	0.211139	0.145027	0.185077	0.509458	0.293418	0.379276	0.521442	0.270769	0.113245	0.057377	0.146342	0.122202	0.099971	0.092655	0.194447	2.25535	0.12252	0.146978	0.150338	0.562412	0.180052	0.18155	0.496246	0.249364	0.174346	0.233804	0.237262	0.271511	0.141183	0.144314	0.216468	0.171642	0.133547	0.095347	0.090969	0.127798	0.098877	0.12322	0.159488	0.080511	0.153503	0.097164	0.736388	0.156348	0.084729	0.09542	0.201149	0.144405
SPAG6	1.78161	0.382125	0.779887	0.063032	1.95589	0.334748	1.55181	3.46681	1.47043	0.578404	0.632742	0.526543	0.309582	0.782223	0.745203	0.801755	8.66055	0.365195	0.02163	0.668497	4.93345	0.336355	0.493034	5.92137	0.269556	1.48225	0.652317	0.452441	0.822332	0.639111	0	0.828618	0.720897	1.15954	0.992923	0.841721	1.74847	1.90069	1.21476	0.0091	0.703324	0.059458	1.02336	3.37508	1.06852	1.52813	0.679326	2.14262	0.670705
SPATA7	3.29453	1.43995	1.77506	2.84198	2.11537	2.34435	3.82788	1.61136	3.08205	1.29971	2.16032	1.32698	1.51451	2.01927	1.59341	2.69981	1.39916	1.93852	2.06062	2.16132	1.52536	2.09611	2.03508	1.4694	1.99651	1.96666	2.21743	1.82061	2.31387	2.16728	2.7309	2.18977	2.12272	4.22633	4.23852	3.26789	4.73495	4.09042	3.2902	4.01838	3.35843	3.1881	3.81431	2.27586	1.72033	2.39141	2.22253	2.31353	2.11569
SPEF2	0.755773	0.612825	0.63618	1.0497	0.759758	0.761528	1.04655	0.920081	0.568688	0.269702	0.458589	0.419344	0.45691	0.512962	0.34773	0.587738	1.11291	0.200088	0.319493	0.327919	0.743887	0.281175	0.26154	0.551576	0.401617	0.323828	0.291811	0.394029	0.245012	0.348902	0.525047	0.22867	0.264985	0.255732	0.238531	0.384582	0.162167	0.302363	0.492335	0.477028	0.259743	0.241093	0.225637	0.761224	0.450238	0.518676	0.559429	0.590677	0.592369
SSNA1	14.4251	58.8518	29.5475	66.8034	27.3582	26.3724	10.846	34.9512	14.0525	24.4529	42.383	36.2038	37.0053	40.8048	39.9048	43.684	27.6899	53.5396	36.6306	63.5988	34.7349	52.4227	42.0944	35.8918	29.0295	41.8241	40.0601	42.083	43.8886	43.8983	80.289	43.9651	43.5047	30.4308	39.8195	36.7016	36.6962	27.9131	30.0698	25.5484	37.4026	36.5311	36.8551	25.6065	22.571	26.052	19.7939	21.1616	24.1736
SSTR3	1.63552	0.669002	3.24001	1.01681	2.33588	15.7391	1.43451	7.29304	2.50594	0.67703	0.274125	0.738626	0.584993	0.441888	1.00318	0.811405	0.38064	3.18088	17.165	2.40089	0.267517	2.18691	2.32228	0.781465	1.23179	2.48666	3.22154	2.39463	2.65807	2.77057	2.34744	2.90307	2.30581	4.18364	4.00373	5.20005	4.62818	3.37765	4.15891	0.347946	4.10146	21.1079	7.81121	2.25445	3.27273	3.87882	3.29736	3.8708	3.59356
STAT6	3.49495	4.75066	4.81228	2.65812	3.74712	2.04458	2.77938	4.03057	3.98656	4.61651	4.0761	4.22827	4.2923	3.00156	4.76881	3.51167	5.02156	2.79248	1.65581	2.3296	3.21364	2.5871	2.35893	2.3174	2.80586	2.36878	2.9874	2.43875	2.84642	3.28503	1.47097	3.1585	2.78907	3.53174	2.75345	2.77357	3.0455	2.69243	2.69817	0.87744	2.54955	0.445261	2.19113	4.0395	4.43924	5.96092	4.91289	4.20872	3.85747
STIL	0.537301	0.27184	0.307828	0.594545	0.189854	0.268846	0.543514	0.31099	0.38436	0.289361	0.29164	0.36866	0.424742	0.316365	0.390298	0.476006	0.448119	0.134378	0.300739	0.264164	0.375558	0.383637	0.343154	0.241613	0.268521	0.271688	0.46912	0.214232	0.387088	0.352611	0.396655	0.326306	0.352818	0.261572	0.203552	0.194954	0.175554	0.243804	0.407828	0.278452	0.290851	0.080284	0.183901	0.402595	0.339713	0.357143	0.41976	0.452209	0.342014
STK36	1.0906	1.00351	1.11559	1.32466	1.61814	1.14434	1.07685	1.97439	1.1538	4.12361	2.84258	3.76654	3.3824	3.53472	3.56376	3.77058	4.10206	0.887592	0.542477	0.34534	2.21318	0.468612	1.19201	1.97827	2.54721	1.23108	0.888423	0.627224	0.796377	0.847253	2.2697	1.10005	1.02941	0.412204	0.732573	0.920553	0.611485	0.843737	2.31504	3.39108	1.152	0.888405	1.00401	1.37653	0.762427	1.0422	1.04942	1.10757	1.01444
STK38L	3.32907	2.59887	2.13302	3.3329	3.02989	3.04609	3.74977	2.67309	2.06467	5.73081	5.72621	5.02237	6.9043	5.69052	4.5274	5.14398	5.79848	3.00789	2.37276	4.06954	6.53213	3.844	3.9315	6.54104	5.12739	2.35981	2.28842	2.93457	2.57376	3.1219	1.73576	2.38374	3.35624	3.01761	2.43318	2.88944	2.01971	3.51847	2.68902	2.12813	2.95228	2.46606	2.11525	3.65168	2.00559	2.22063	3.00371	3.56048	2.81115
STOML3	0.378432	0.3755	0.02686	0.057409	1.42834	0.257602	0.695302	3.26368	0	0.089431	0.124503	0.115793	0.244258	0.203148	0.132395	0.132359	6.70282	0	0.059504	0	3.28997	0	0.071383	6.83219	0.021163	0	0	0.112407	0	0.061381	0	0	0	0	0	0	0	0	0	0	0	0.069335	0	2.16279	0.091706	0.018235	0	0.157694	0.019006
STX3	3.7517	1.24708	2.94971	5.33066	1.80187	1.79924	3.51157	1.9279	3.51767	2.69795	4.35451	3.4043	4.46331	4.5042	3.78128	4.96303	2.94849	2.49865	1.87944	2.40401	1.09815	2.66293	2.73314	1.51579	2.53615	2.86878	3.20625	2.514	2.56206	2.87733	4.25419	3.05971	2.87393	2.50958	2.73294	2.02728	2.30448	2.09285	2.86028	6.91651	1.9327	1.34468	1.89052	2.14703	2.64393	3.378	3.04945	3.30297	2.75698
SUFU	2.64713	3.80494	3.6182	3.93457	3.41255	2.03107	1.9189	3.80635	2.91904	5.27161	3.18707	4.82559	3.43881	3.10429	3.9868	2.42997	5.4287	3.71222	2.81555	2.37057	6.08583	3.42367	2.99176	4.93358	4.82812	3.77242	3.60712	4.26728	3.07138	3.24565	6.05772	3.34974	3.21158	1.44161	2.60012	1.91507	1.56225	1.93638	2.64675	4.58288	1.67682	1.26718	1.71901	4.11698	3.72923	4.2349	4.08207	4.16053	3.80612
SYNE2	1.13841	0.772241	1.10894	3.50497	1.04382	0.523775	0.951104	1.15673	0.886233	1.68183	1.1152	1.79736	1.12696	1.07818	1.55213	1.11054	2.86289	0.845457	0.378427	0.588973	1.75436	0.831922	0.853316	1.27864	1.05204	0.872566	1.13625	0.878372	0.709332	0.770307	4.1583	0.837631	0.75156	0.534311	1.27347	0.728376	0.506164	0.627652	1.14134	6.07321	0.652444	0.287665	0.768712	1.04677	0.862717	0.906823	1.04027	0.990312	1.18552
TACC2	3.50158	2.68061	3.86137	2.01574	3.14293	1.68872	3.11524	2.37706	3.63951	2.11195	2.13843	2.59958	2.09074	1.98254	2.4361	2.55623	2.637	2.94783	1.63754	2.15062	2.90393	2.82776	2.8971	2.41786	2.78182	3.54309	3.60827	2.74488	3.19815	3.03368	3.23084	3.33821	3.16893	1.79548	1.79198	2.31284	1.69783	1.99834	3.03008	3.51022	2.24074	1.02815	2.53758	2.93933	3.00047	3.19879	3.32124	3.97752	2.68316
TBC1D30	4.72863	2.49998	4.45469	2.10838	3.65194	3.61557	4.39741	2.55649	4.31165	1.42628	1.20219	1.45526	1.0657	1.30703	1.65807	2.20243	0.922926	3.60082	3.67356	3.16513	2.12562	3.73176	4.80549	1.52046	2.90004	4.2343	6.66443	3.46395	4.34656	4.85703	2.43922	4.65233	4.09826	1.55292	1.21808	1.40328	1.33663	1.2461	2.15631	2.35912	1.1599	0.798167	1.72331	3.48249	4.04641	4.40499	4.46976	6.23885	4.06547
TBC1D7	5.51545	4.42416	4.24879	5.73544	3.93742	5.88117	5.78452	4.15907	6.6413	3.07865	5.8836	2.84076	5.044	6.09163	4.22912	6.98686	2.18693	6.09067	7.14119	8.18471	4.72901	7.49037	6.53292	3.92255	5.0517	6.75721	6.60744	7.91146	6.89825	6.6418	5.73664	6.31288	6.72896	6.53846	6.07477	5.70113	7.34656	6.12922	4.69925	2.79664	5.499	6.25722	5.45253	3.92235	3.4405	4.49849	3.88503	4.73264	3.69743
TCTN1	1.6894	1.74482	1.07458	1.93276	1.76246	1.25839	1.77936	1.94268	1.73185	2.38552	2.99766	2.49245	2.48324	2.75236	2.60145	2.92293	3.73601	1.35023	1.17182	1.44912	3.46673	1.59295	1.48838	3.02315	2.1048	1.54955	1.44196	1.48325	1.30835	1.35764	1.25271	1.31611	1.41327	1.30837	1.41033	1.39054	1.26543	1.5205	1.52236	0.695406	1.22389	1.04185	1.05876	1.92016	0.946552	1.13439	1.14974	1.41983	1.26794
TCTN2	2.85512	1.40542	2.65947	2.62758	2.19654	1.98068	1.71462	3.13374	3.29277	3.06574	3.68806	3.6727	2.77521	2.87152	3.32746	2.99577	5.33031	1.53217	1.33703	1.51336	2.89822	1.37259	1.45983	2.21903	1.6404	2.22441	1.63073	1.62258	2.10818	1.7845	1.5782	2.45098	1.53299	0.951378	1.00775	1.17881	1.04069	1.71118	2.15948	1.47409	1.09553	1.08175	1.50245	2.75524	1.81404	2.53746	1.87337	2.11057	1.9589
TCTN3	5.81097	4.94885	4.29923	8.94379	4.46184	6.29336	5.54291	4.70931	6.57194	7.75036	8.3344	8.18309	9.18125	5.34486	7.51713	6.62783	7.51573	4.48883	7.65355	5.38063	8.50642	6.11716	5.21204	8.7703	5.7461	5.72674	5.97329	5.39623	5.11833	5.39493	6.76614	5.06579	6.07563	4.40442	3.98104	4.30361	3.89917	5.07672	4.25416	2.118	3.66798	3.982	3.57202	5.34349	4.27592	5.60506	6.00533	6.51	5.15795
TEKT1	1.20161	0.536828	0.38113	0.222975	1.97582	0.316081	1.06979	4.08499	0.47609	0.15531	0.060264	0.112475	0.068085	0.018802	0.111424	0.145719	8.47924	0.127254	0.038055	0.488161	3.80996	0.436596	0.115722	5.52099	0.353456	0.218954	0.249941	0.332358	0.113684	0.44789	0.124446	0.208864	0.141201	0.181049	0.062192	0.243587	0.225077	0.15277	0.127478	0.053223	0.191188	0.118519	0.175928	3.11437	0.156554	0.10737	0.177157	0.549536	0.464458
TEKT2	1.34267	1.03882	1.04609	0.675372	1.54727	0.181967	0.562692	3.09187	1.27042	0.980137	1.44354	1.91425	1.4542	1.49928	1.69785	2.49543	6.31673	0.734376	0.044359	1.11321	1.76832	0.608255	0.595828	2.06625	1.08465	1.06794	0.830973	0.812855	1.44359	0.977837	0.86585	1.31995	0.957252	0.237468	0.577314	0.441104	0.386909	0.539691	1.02908	0.335609	0.682616	0.153321	0.520921	1.61445	0.775072	0.363719	0.56099	0.438556	1.01698
TEKT3	0.032643	0.067149	0.091676	0.066356	0.10797	0.026502	0.119464	0.132657	0.113186	0.155054	0.37833	0.22458	0.151051	0.124465	0.227092	0.113193	0.267153	0	0.068468	0	0	0	0.092928	0.341738	0.036116	0.088032	0	0.073611	0.122833	0.087886	0.114165	0.015504	0.071453	0.086489	0.007831	0	0.025024	0.090618	0.076809	0.085054	0.051704	0.098469	0	0.118927	0.135387	0	0.031258	0.118193	0.036848
TEKT4	0.111895	0.155553	0.026727	0.019215	0.617519	0.18924	0.116801	1.78635	0.0437	0.029528	0	0	0	0	0.032935	0	1.69875	0	0.019826	0	0.249456	0.087277	0	0.921401	0.086511	0.040786	0.020068	0.065608	0	0.040443	0.016529	0.035431	0	0.060107	0.023972	0	0.036818	0	0.03578	0	0	0.028902	0.041535	0.735165	0.160027	0.073575	0.018226	0.276468	0.05137
TEKT5	0.155113	0.311137	0.109647	0.05279	0.239579	0.031734	0.05276	0.402398	0.120061	0.37006	0.074167	0.079407	0.336473	0.079107	0.135116	0.181739	0.213255	0.067609	0	0	0.101516	0.05954	0.098239	0.150309	0.201714	0.084041	0.187757	0.117122	0.036975	0.116026	0.28045	0.120009	0.142207	0.137613	0.098346	0.21552	0.238892	0.30021	0.293906	0.157936	0.201551	0.126364	0.142834	0.196424	0.152555	0.050535	0.05684	0.108509	0.02598
TEX9	0.266527	0.399755	0.206115	0.480479	0.628164	0.352918	0.369671	0.523987	0.11221	0.174986	0.336741	0.20727	0.279308	0.343497	0.227859	0.211669	0.827016	0.10567	0.182282	0.103592	0.53344	0.21906	0.173303	0.540478	0.234744	0.045962	0.088799	0.089509	0.213568	0.117601	0.199746	0.127294	0.092315	0.198446	0.166269	0.093929	0.210129	0.146568	0.130634	0.132434	0.264784	0.229083	0.106737	0.587355	0.16955	0.0943	0.194586	0.225554	0.192266
TIE1	2.50563	7.41868	3.70171	7.0166	2.98644	3.09424	1.50115	4.09011	2.90208	8.88098	8.08087	11.0302	9.55573	6.2337	9.37642	5.50914	12.8513	3.93942	2.79117	3.92482	5.91296	3.58419	4.03397	4.49079	2.59304	3.57825	3.65057	2.45016	3.72933	3.6945	4.62538	3.81854	3.67851	3.41162	3.45107	3.63593	3.5906	3.35948	2.93498	1.08969	2.32095	2.36997	2.52966	3.50176	4.08009	4.12606	3.17558	2.68135	4.1683
TMEM138	0.700113	1.56297	0.690872	1.67549	1.00711	0.919559	0.891986	1.60926	0.849761	1.73053	1.73035	1.72796	2.13402	1.96442	1.79818	1.99486	2.6833	1.1762	1.15972	0.947802	1.843	1.05555	1.23788	1.72626	1.21687	1.23004	1.17418	0.989763	1.04814	1.17302	2.09261	0.826501	1.11204	0.801576	0.757357	0.647397	0.629219	0.558097	0.76449	1.30916	0.483634	0.714335	0.405642	1.3278	0.89764	1.00919	0.753243	0.804762	0.821226
TMEM17	1.98457	2.70464	1.64686	1.62123	2.10432	1.90821	2.16742	1.88498	2.08881	1.02432	1.7033	1.11155	1.45102	1.46444	1.17845	1.79499	0.802742	1.31718	1.75483	1.76471	1.9561	1.88008	1.32837	1.44735	1.30988	1.66914	2.02128	2.09001	1.86803	1.87006	1.08687	2.15359	1.8317	1.96476	1.56881	1.61476	1.79616	1.77325	1.80332	0.524396	2.11796	1.78947	1.3336	1.78021	1.23953	1.41794	1.46517	1.63878	1.84565
TMEM177	3.38353	3.96229	4.16849	2.63064	4.29176	6.82661	3.74112	4.23237	3.69425	3.21054	3.40825	3.10077	3.27222	2.43857	2.52405	3.70811	3.26336	4.91876	6.99776	4.96083	3.29048	4.97902	3.53681	2.81123	4.47231	4.40308	4.85344	3.78401	4.70141	4.62699	2.90393	4.03959	4.69725	2.45904	2.42611	2.18665	2.16277	1.9057	2.03757	0.395322	2.56992	4.1827	2.183	3.83975	3.88766	4.28826	4.0428	3.96597	3.63037
TMEM216	1.56083	1.57626	0.776467	5.2524	2.35411	1.19131	1.49216	2.9799	1.80567	5.35046	7.70007	6.65435	7.44093	6.57983	6.55068	7.38835	8.21466	2.59182	1.60395	2.80907	5.15716	2.50759	2.67503	5.98964	3.76132	2.02107	1.30352	2.91654	2.16413	1.9046	4.16058	1.9481	2.02352	1.57235	1.72468	2.14676	1.95141	2.12754	3.46929	2.85851	2.09862	2.65115	1.37827	2.19842	0.643636	1.13642	0.859682	1.07551	1.52786
TMEM231	4.26501	7.50977	4.25118	6.70934	7.52683	4.37166	4.36447	9.55337	3.81851	4.31725	5.85533	4.67826	5.67295	5.81632	5.58798	6.96136	13.3674	4.81323	4.50474	5.82174	12.9308	4.15238	4.26488	14.4827	4.9551	4.81731	4.04352	4.87329	4.91568	5.68749	4.40037	4.28249	4.59864	4.19151	3.96159	4.16867	3.99445	4.12838	3.22078	1.92758	3.62153	3.35878	3.02078	8.52188	3.21365	4.38089	4.46377	5.35716	4.47493
TMEM237	3.903	1.94405	3.24362	6.86171	3.13246	3.93946	3.66287	3.20217	3.56566	3.18859	3.87805	3.41859	3.98783	3.57664	3.35127	3.3956	3.44583	4.76146	4.46298	5.11011	5.29276	4.79768	5.03305	5.29224	4.21253	5.15009	5.07986	4.53957	5.22113	4.82517	4.9187	4.63625	4.76585	4.22677	3.88923	3.95565	3.6901	3.77073	3.2121	2.79138	3.12986	3.58205	3.40934	3.61064	3.02995	3.78252	3.40709	4.58893	3.3272
TMEM67	0.796437	0.401012	0.631169	0.934533	1.00266	0.626036	0.953621	1.10473	0.424736	0.695079	1.03613	0.611226	0.834307	0.772062	0.73434	0.712724	1.57266	0.349698	0.289187	0.31662	1.83651	0.482316	0.414115	1.8986	0.55293	0.440991	0.362691	0.454538	0.25917	0.254668	0.462131	0.487087	0.449465	0.419146	0.313634	0.308207	0.260344	0.320621	0.66662	0.472225	0.315615	0.299464	0.23661	1.2854	0.479025	0.560451	0.504894	0.810834	0.480446
TNPO1	4.49791	2.80906	4.3865	8.55605	5.53704	4.01374	5.13956	3.7996	2.88925	5.5794	5.40143	5.22409	5.80164	5.17109	4.91547	4.90622	5.97102	4.60863	3.44648	5.12365	7.1952	4.63413	5.27676	8.15467	6.43081	4.5015	4.3476	4.72737	4.82433	5.23143	5.14303	4.47924	5.21157	3.97084	3.38713	3.38982	3.26888	4.26234	3.76062	5.30409	3.37203	2.87053	2.48753	5.28201	3.3982	3.89182	4.32675	4.82228	4.22677
TOPORS	5.06538	3.27199	3.03184	4.59815	3.04751	3.17008	4.75408	3.08714	3.80623	4.05199	4.2726	4.24282	4.24887	3.44508	3.99722	3.48491	3.64317	3.29558	2.5829	3.57889	4.63676	3.75575	3.69015	4.04723	3.11248	3.46678	3.09375	2.98555	2.78405	3.16936	3.95078	3.00887	3.54677	4.43325	5.0949	4.64819	3.73672	5.08944	4.97298	9.7673	4.84106	2.75823	3.98028	4.1414	2.5816	3.29811	4.16239	3.92207	3.50638
TPPP2	0.067328	0.092332	0.151197	0.08682	0.484775	0.231761	0.340046	0.285693	0.149812	1.08814	0.651693	1.39662	1.33097	0.968177	0.905649	1.12826	0.898438	0	0.151305	0	0.404367	0.092244	0.121911	0.580206	0.539278	0.262845	0.145374	0.102856	0.042512	0.094211	0.241677	0.112902	0.248721	0	0.142293	0.153504	0.077946	0.088124	0.451197	0.6419	0.211154	0.153777	0.093714	0.179405	0.131456	0.065285	0.119885	0.106213	0.13196
TPRA1	2.33272	5.56459	3.92111	7.67585	4.14259	3.68065	1.72425	4.41028	2.64491	7.10012	6.919	8.08635	7.16355	6.18342	7.03538	6.91745	7.35234	5.96846	5.59273	6.35027	6.25579	5.81993	4.72504	6.97133	5.99756	5.96404	5.74752	5.49897	5.64914	5.65154	10.9608	5.34704	5.47472	3.27658	4.44144	3.53166	3.51041	3.2506	4.07438	10.9383	3.44777	4.00616	3.03813	4.4467	3.45609	3.81213	3.18106	3.5104	3.91187
TRAF3IP1	6.38328	5.18903	5.44983	3.66934	5.73927	5.40869	6.25863	5.70167	5.64436	3.77936	3.77626	3.50745	3.49152	2.92039	3.66895	3.47655	6.79999	4.38564	3.60645	1.70033	4.31011	3.83694	4.02084	4.51563	3.67628	3.20573	3.96968	2.8438	3.32205	3.33949	3.05837	3.32699	3.83863	2.45187	2.80592	3.26977	2.69635	2.70524	4.58906	3.31508	3.52153	4.26222	3.72118	5.19642	4.03155	4.88698	5.30149	5.26472	5.15403
TRANK1	1.58013	1.7245	2.05368	1.24317	1.48436	2.21111	1.49243	2.22445	1.73983	1.60637	1.12643	1.51089	0.952453	1.41949	1.55448	1.58237	1.83825	0.999069	1.7345	0.922181	2.14446	1.10139	1.284	1.25266	2.28712	1.6366	1.58761	1.54441	1.3097	1.33519	2.54374	1.43015	1.43973	0.875691	2.27428	1.41187	1.23432	0.955593	1.91165	9.90448	1.31653	1.83068	1.67872	1.79131	1.74605	2.26317	2.04995	2.21798	1.97909
TRAPPC10	3.63698	2.92637	4.69352	3.45527	4.11307	4.28758	3.5567	4.21314	3.14611	3.33621	2.22214	2.83083	2.49349	2.30286	2.60991	2.38228	3.06304	3.97129	4.5149	3.9272	3.55262	3.84728	3.6499	3.37147	4.3051	4.21326	4.30342	3.4941	3.819	4.1297	4.09539	4.62974	3.89866	2.65564	2.53861	2.64134	2.73252	3.03155	3.03094	3.42702	2.51946	1.94664	2.59019	6.38946	5.40738	5.73117	6.33133	5.69067	6.83364
TRAPPC3	16.4034	15.0655	11.0337	19.5112	13.3073	14.0965	16.413	11.5098	16.8735	10.9949	17.8524	11.1489	14.7109	15.1532	13.8967	16.5194	10.6018	10.9745	11.6313	13.3395	10.9422	11.5694	12.8087	10.4744	9.72066	11.5718	11.3661	11.0501	11.5854	11.5584	14.4282	11.0627	11.0572	14.6799	14.75	12.5941	14.9147	11.2753	12.1882	10.4801	13.1489	17.6435	14.6822	10.8926	8.879	10.4564	10.7672	11.4126	9.57149
TRAPPC9	1.07483	1.1542	1.82951	1.53606	1.56469	2.25056	1.02814	1.54365	1.60688	1.45094	0.998852	1.67349	0.950583	0.836173	1.34782	0.917262	1.44039	2.17385	3.36504	2.37872	1.6828	2.16443	1.68363	1.3344	2.02275	2.41842	2.03953	2.37887	2.30962	2.47224	2.56495	2.49225	2.24802	2.67132	2.2339	2.36382	2.66373	2.25684	2.09063	1.00176	2.58014	3.16337	2.22643	1.93815	2.35079	2.3506	2.40553	1.92432	2.26804
TRIM32	6.23523	3.50286	7.05778	7.03628	5.22701	7.84538	5.94878	4.59585	7.22368	2.5962	2.83597	2.61396	2.45716	2.56134	3.31119	3.18386	3.16309	4.96823	8.76229	6.36745	4.25545	6.09597	5.52836	3.41202	4.56225	6.45632	7.37112	5.52566	7.0417	7.09999	7.52681	5.96742	6.39337	9.72581	8.30008	6.92441	7.77478	6.95196	5.32401	11.1831	5.84507	8.15838	6.75393	7.00281	7.13379	8.99404	8.87453	8.49804	8.22327
TRIP11	2.55156	1.83457	2.28066	3.04697	2.23357	2.20432	2.44332	1.9023	1.50209	3.72979	2.22837	2.81589	2.79756	2.3255	2.7887	2.15603	3.49981	1.80454	1.73357	1.18984	2.62082	1.70186	1.90218	2.57023	2.07797	1.67857	1.74291	1.43456	1.40591	1.44951	2.31299	1.49459	1.7659	0.94652	1.25369	1.29382	0.905529	1.37304	1.89954	4.80872	1.16388	1.0508	1.08894	2.76776	2.17813	2.35107	2.8257	3.40989	2.83047
TSC1	6.54098	3.98283	6.85898	4.95724	4.87658	5.20674	5.98835	5.323	6.50748	6.1646	4.10785	5.56336	5.35884	4.59993	5.14787	5.39303	5.07709	4.2664	3.84825	2.95827	5.19481	3.57461	4.73562	3.42817	5.46241	5.28388	5.56984	4.59787	5.08754	3.96111	8.28647	5.37384	4.68417	2.93968	4.46577	4.17044	2.89503	3.89836	6.72972	15.4713	3.69424	3.53648	4.99084	6.82679	7.45797	8.1245	8.88076	9.61286	8.13059
TTBK2	3.37201	1.60074	3.88077	2.86377	2.77048	4.18288	3.2607	2.18078	1.6942	2.28292	1.37028	1.77333	1.64161	1.39617	1.99211	1.65146	1.47817	1.61526	2.65248	0.751087	1.94232	0.726182	1.09373	1.12997	2.19035	1.75823	2.09404	1.45067	1.1243	1.65397	2.20911	1.20057	1.28432	1.44471	1.45207	1.27056	1.16687	1.21228	1.77325	2.979	1.26831	0.945124	1.7859	4.75081	6.4312	6.43241	7.10731	8.17223	6.88279
TTC12	0.481605	1.11678	0.281666	0.75614	0.552566	0.586011	0.51327	0.88394	0.470643	0.567771	0.54313	0.573012	0.67301	0.616907	0.571985	0.534878	0.892868	0.427793	0.90261	0.25593	1.44761	0.747166	0.47886	1.52601	0.626012	0.452252	0.385755	0.316568	0.344694	0.387676	0.962504	0.193201	0.419082	0.214877	0.124223	0.40243	0.227825	0.313663	0.356998	0.282738	0.315548	0.64733	0.216695	0.972226	0.304275	0.31592	0.230205	0.248757	0.387955
TTC18	0.341491	0.202814	0.154035	0.25579	0.532604	0.361723	0.442206	0.910348	0.084566	0.831	0.634241	0.653782	0.877193	0.808935	0.696024	0.596194	4.04833	0.066198	0.133408	0.108333	0.507202	0.144645	0.155014	0.6448	0.260083	0.072831	0.076208	0.151045	0.158014	0.048916	0.17336	0.114025	0.136435	0.09858	0.145508	0.113809	0.116731	0.194368	0.340505	0.403018	0.068399	0.226039	0.091419	0.614009	0.118074	0.105092	0.228031	0.22399	0.176974
TTC21B	2.95447	1.80938	1.7742	3.64484	1.6653	1.97542	2.72018	1.64747	2.07922	2.34062	2.28547	2.2905	2.49599	2.31924	2.78951	2.42377	2.25244	1.86727	1.70754	1.48873	2.26691	1.88171	1.88292	2.14472	1.81671	1.69219	2.13903	1.93998	1.84266	2.22888	2.90932	1.8211	1.82494	2.74113	2.57885	2.31683	2.09704	2.11181	2.47654	4.11921	2.00397	1.69436	2.58136	2.79123	2.37188	2.93537	3.20398	4.13082	2.96541
TTC26	0.749018	0.532076	0.471033	1.10765	0.873217	0.898926	0.996593	1.14826	0.730375	0.549042	0.5323	0.549374	0.589857	0.67988	0.603724	0.714339	1.71068	0.509026	0.471385	0.342227	1.64895	0.386107	0.772022	1.71888	0.566922	0.640013	0.588224	0.405887	0.424296	0.267583	0.759266	0.412446	0.393491	0.292254	0.307027	0.262129	0.217209	0.345683	0.41635	0.633581	0.260017	0.263128	0.258271	0.879116	0.490284	0.667182	0.554533	0.91373	0.516162
TTC29	0.199111	0.10292	0.035487	0.012756	0.347354	1.45717	0.281177	0.800266	0	0.039475	0.020562	0	0	0.018986	0.021865	0	1.84259	0.006844	0.364626	0	0.994543	0.014485	0.058743	1.06264	0.181368	0.121298	0.039969	0.014199	0	0.013333	0.010825	0	0.027379	0.09239	0.031399	0.059749	0.076188	0.036149	0.105126	0	0.032469	0.064164	0.123428	0.596741	0.065378	0.053631	0.071945	0.2211	0.068037
TTC30A	1.60253	0.928243	1.10736	1.86277	2.18268	1.42416	1.28638	1.58458	1.14463	1.65317	1.53318	1.78937	1.46621	1.61714	1.51103	1.57513	2.21295	1.53682	1.4955	2.67212	2.80467	1.92766	1.80597	3.1492	2.27735	1.6216	1.44286	2.19854	1.42683	1.91753	0.926205	1.81606	1.80168	1.39178	0.776313	1.00248	1.33854	1.11141	0.919903	0.188089	1.25456	0.831167	0.965867	1.76766	0.990217	1.40191	1.47509	1.55149	1.62338
TTC30B	0.781969	1.14213	0.499852	1.7553	0.925012	0.748182	1.30459	1.39357	0.987555	1.06097	1.11021	1.17118	1.39064	1.12952	0.692951	0.756035	1.1795	1.09305	0.774149	1.17748	1.97596	1.05371	1.22678	2.10277	1.70355	0.79457	0.94675	0.849987	1.3489	1.06425	0.748985	0.987322	0.857207	0.397496	0.448334	0.420798	0.383965	0.55276	0.479264	0.128238	0.660601	0.412177	0.537238	1.10648	0.740705	0.716675	0.754087	0.705794	0.869512
TTC8	5.62466	4.85515	4.19041	5.10161	4.27661	4.1284	5.46531	4.39693	5.25511	4.21472	6.3073	4.19301	5.52473	5.70082	4.89364	6.23412	4.11243	3.6722	3.27103	3.41594	4.54763	2.67396	3.59195	3.77189	4.02739	4.1472	3.64864	3.71775	3.49271	3.58041	4.02365	3.24958	3.07709	2.93926	2.22347	2.37879	2.52759	2.45226	3.9043	1.93479	2.6563	2.14623	2.04424	5.43691	3.02572	4.36635	3.99291	4.84021	4.38775
TTK	0.362567	0.093165	0.230648	1.36919	0.216498	0.200101	0.397748	0.192742	0.334903	0.28801	0.578028	0.415078	0.33509	0.257175	0.188764	0.373664	0.33442	0.12064	0.133303	0.282339	0.261357	0.346535	0.275312	0.243341	0.232594	0.313102	0.13467	0.328512	0.37583	0.329596	0.713433	0.18088	0.467684	0.154069	0.194826	0.328414	0.181257	0.09462	0.176575	0.078527	0.130662	0.226533	0.231075	0.211437	0.149175	0.279766	0.209397	0.170289	0.172467
TTLL3	1.19931	1.45632	1.20956	1.49956	1.61698	1.08003	1.03495	2.73733	0.977886	3.68521	3.55389	4.51773	4.18692	4.45519	4.20023	4.44017	4.71835	0.482922	0.450481	0.560232	1.78434	1.02543	1.15746	1.50501	2.40846	1.23335	1.20245	0.670285	1.04447	0.817028	2.33919	0.962729	1.11033	0.352128	0.802122	0.723844	0.689386	0.734277	1.73748	2.96901	0.75836	0.850495	0.793128	1.45033	0.932186	1.18324	0.975745	0.920334	1.09331
TTLL6	0.212756	0.142842	0.150551	0.039348	0.097595	0.110474	0.134328	0.158615	0.151542	2.74356	1.34173	1.6898	1.75711	0.967871	1.48764	0.455423	0.302649	0.095877	0.051651	0.081564	0.171765	0.14083	0.5282	0.04803	0.054245	0.132462	0.295207	0	0.151658	0.104289	0.014257	0.108848	0.179191	0.052197	0.080036	0.085761	0.175681	0.149988	0.386926	0.007145	0.063852	0.079749	0.108699	0.103695	0.121191	0.111382	0.046734	0.119812	0.081674
TTLL9	0.616157	0.836661	0.429654	0.705701	0.898531	0.422511	0.664173	2.2275	0.56262	1.13387	1.19252	1.33734	1.16751	2.04476	1.57778	1.77146	3.53625	0.240766	0.371438	0.350608	1.53058	0.303683	0.315388	1.35931	0.859221	0.35955	0.430549	0.480317	0.658162	0.341181	0.497434	0.344729	0.657272	0.341186	0.351933	0.321513	0.187889	0.288891	0.806947	0.945898	0.276209	0.345464	0.267513	0.740669	0.280187	0.199528	0.276168	0.266728	0.406128
TUBA1A	776.672	377.647	546.148	288.088	428.122	616.855	809.386	379.986	1021.36	191.33	316.841	182.712	238.474	360.664	294.475	389.652	207.631	688.219	788.437	1489.67	332.17	769.887	574.282	354.712	451.285	874.937	695.957	1052.04	1009.38	977.14	355.931	981.575	872.888	900.974	782.856	748.254	1091.5	785.102	534.896	82.3973	790.311	775.728	533.738	372.582	338.658	458.376	376.322	313.579	397.797
TUBA1C	20.5122	21.0347	28.8914	20.4004	18.1002	34.0751	15.975	22.0164	29.8555	6.27684	9.47375	7.24171	7.32465	8.9946	7.10886	7.28174	8.09397	28.4727	34.3016	72.5952	17.9822	32.5715	17.4848	14.0714	18.4951	50.4474	34.8137	43.562	40.3867	41.8147	17.3457	57.3891	48.1632	43.4321	49.277	44.0491	70.2727	35.0168	18.9984	5.71514	34.0432	39.9623	30.6924	14.7351	15.3014	21.1102	11.3901	11.0304	14.459
TUBA4A	36.0214	47.6788	45.9423	34.1034	60.5177	72.8136	30.3466	56.082	45.215	13.843	11.7857	10.6078	11.4566	13.3405	15.5485	14.5241	8.96166	70.5874	100.093	60.6985	28.7565	59.2194	54.4688	23.44	43.1067	51.1416	71.476	43.1204	69.5631	59.0149	43.1838	48.3007	58.0669	125.685	95.8262	89.1261	121.667	76.4538	76.2075	19.5721	84.5474	98.9794	89.5001	72.0102	72.5044	73.8031	62.663	68.8659	60.9239
TUBB2A	565.382	191.155	483.542	157.181	494.539	537.728	589.467	430.273	804.886	184.697	302.031	231.526	190.067	219.747	253.977	308.795	111.998	521.269	564.481	723.011	166.222	569.227	571.305	231.981	348.312	638.432	569.115	690.661	699.682	633.281	296.506	696.989	591.32	329.482	285.122	314.936	407.242	327.486	373.62	75.3332	344.843	366.825	292.107	315.218	280.263	377.716	302.817	217.349	305.986
TUBB2B	93.4113	48.5877	131.654	108.815	115.907	61.1935	94.2973	122.505	129.762	182.573	185.529	223.216	168.348	130.591	174.975	144.284	123.458	153.75	83.1196	250.172	141.996	185.748	177.384	193.273	133.697	197.862	116.775	203.988	192.254	176.823	151.49	228.483	176.965	52.8939	89.9022	101.309	108.768	125.632	99.3107	61.0476	137.093	122.914	77.6	45.0581	20.9585	36.8678	28.2419	14.0319	35.0511
TUBB3	160.361	172.115	362.126	124.995	269.075	565.5	125.214	357.823	232.109	83.3295	124.889	101.176	75.9331	104.102	125.582	133.209	67.1879	440.312	871.658	791.568	138.345	472.844	309.166	151.353	299.848	526.785	405.931	641.072	598.168	549.141	247.005	598.828	476.122	418.179	448.467	383.603	559.411	339.352	329.364	92.693	442.18	929.892	373.865	179.847	191.396	223.001	170.911	147.629	180.432
TUBB4B	131.655	100.503	175.155	95.6793	212.379	327.021	118.779	243.802	186.191	98.7658	106.341	103.88	84.067	83.1833	127.105	103.614	178.215	239.23	387.117	325.373	124.185	222.128	201.333	163.915	174.428	232.34	196.845	237.964	270.908	241.713	144.861	238.329	232.49	271.831	259.116	259.914	323.24	220.402	213.701	58.197	268.321	443.625	219.739	171.102	125.709	149.261	115.723	99.8141	130.195
TUBE1	3.01614	2.47633	1.77515	8.8698	1.98605	2.61409	3.7597	2.52616	2.43133	3.45529	4.25045	3.42693	3.66165	4.44601	3.09957	4.95999	2.50131	1.43276	1.76945	2.32177	2.2968	1.93026	2.26616	2.20013	2.71692	1.92164	1.53139	1.57221	1.85447	1.33845	7.2263	1.37142	1.57388	2.02103	2.85257	2.23989	1.97732	2.85506	3.89797	10.4522	1.78093	2.44197	2.1721	1.46523	0.878868	1.25614	1.53953	1.84842	1.4434
TUBGCP2	7.38644	9.62562	10.8131	11.7666	8.30386	11.7802	5.57499	10.2526	9.97864	8.07362	6.98817	9.14424	6.64055	6.78915	7.91657	7.02176	7.61532	12.2399	14.9059	13.3614	10.3066	12.5745	10.607	9.37954	10.6066	12.3074	13.6795	11.2858	12.6055	12.2266	17.9557	13.6106	12.3223	11.5407	10.6295	10.9591	12.4263	10.4641	10.8658	10.93	11.7718	14.7612	11.9387	10.4531	10.8819	11.2379	10.4602	10.5644	9.84756
TUBGCP3	3.72431	3.23372	2.99788	4.11728	2.75518	2.91235	3.56281	2.66861	3.54841	3.35788	2.98631	3.51353	3.05597	2.43664	2.87434	3.35983	3.3697	2.60625	2.98908	2.48791	3.3927	2.91002	2.82887	2.87581	3.19072	2.94746	2.9294	2.21142	2.36102	2.63509	4.00116	2.78929	2.47255	1.67054	1.58385	1.23317	1.24169	1.48009	1.94721	3.0257	1.53843	1.36483	1.40972	3.55391	3.18225	3.78751	3.96403	3.94554	3.38485
TUBGCP4	8.22609	5.17446	10.3062	5.59488	6.15744	5.71944	8.63926	5.10252	9.02481	5.21888	3.83318	4.6957	4.66732	4.10556	5.45317	3.90088	4.5158	5.76979	5.28743	4.14013	6.34423	6.9524	5.54045	4.97825	6.09928	7.31621	9.29782	5.1702	7.10844	6.8815	7.07992	7.36688	7.52192	7.99341	8.74775	7.47149	7.17961	6.27981	7.76647	10.6012	5.42415	3.69218	10.9448	8.33211	12.4978	13.5761	12.1883	15.6121	9.85016
TUBGCP5	3.26474	1.99181	2.68519	3.92897	1.9811	3.72442	2.75166	2.50854	3.14248	2.18713	2.56493	2.70832	2.33886	2.21802	2.42512	2.47543	2.18126	2.05655	3.36411	1.83014	2.17096	1.80266	2.10452	2.03871	2.6218	2.45876	2.94294	1.80861	2.58187	2.16456	3.10132	2.4229	2.60278	2.76329	2.36084	2.6186	2.32803	2.51378	2.50974	1.09821	2.28829	2.34535	2.42243	3.77477	3.03752	3.89385	3.68244	4.62907	3.69072
TUBGCP6	2.8313	5.95122	6.3904	6.27364	4.80726	4.0248	1.86405	7.6196	3.24041	6.61481	5.44905	8.77307	5.97911	6.13855	7.49876	6.61248	6.71397	4.58885	3.3722	3.60415	5.43564	4.03538	4.29038	4.08368	7.69722	5.2469	6.22654	3.63088	4.56935	4.75006	15.7279	5.85511	5.4665	3.12102	5.07128	3.67182	3.23923	3.18166	6.75146	14.6579	3.19877	3.0961	3.58488	5.17357	5.97805	6.4977	5.1508	5.43485	5.7237
TULP1	0.10566	0.115737	0.039907	0.10119	0.404239	0.051739	0.029066	0.136174	0	0	0.02281	0.064733	0	0.021642	0.024256	0.032923	0	0.001241	0.014801	0	0.110842	0	0	0.049549	0	0	0.014982	0.047685	0	0.044982	0.122567	0	0.092575	0.014756	0.006288	0.013256	0	0	0.026712	0.012286	0.028067	0	0	0	0.075518	0	0	0	0
TULP2	0.167373	0	0.106198	0.037918	0.098382	0.021232	0.046722	0.216653	0.109544	0.036319	0.042536	0.028133	0.068585	0.114028	0.008344	0.173464	0.026909	0.023953	0	0.006575	0.024416	0	0.034923	0.043657	0.068232	0.079942	0.136735	0.021103	0.023081	0.029047	0.07251	0.089073	0.040969	0.102852	0.059133	0.093362	0.175069	0.094568	0.194409	0.053101	0.1753	0.071446	0.048788	0.066235	0.207801	0.174377	0.073392	0.201695	0.07792
TULP3	1.89753	2.84224	1.59676	8.68213	2.8473	2.50291	2.06463	3.33789	1.8875	9.41603	7.33658	9.54671	8.64379	5.78893	7.53429	7.39105	8.00851	1.08959	2.36061	1.3319	2.79265	1.69753	1.94506	4.97531	3.82988	1.77308	1.61704	1.31757	1.43262	1.59062	10.3833	1.68378	1.90773	0.810488	2.27505	1.89896	1.23915	1.59376	2.52923	7.79005	1.35509	2.34293	1.42356	2.77548	1.11604	1.15894	1.32305	0.982025	2.06576
TXNDC9	4.65032	3.56176	2.41724	3.90299	4.02364	5.81014	5.88963	3.33143	4.86569	2.53883	4.26999	2.328	4.74081	5.38159	2.7754	4.81579	2.07118	5.89246	6.8437	10.3666	4.41654	8.02625	7.38074	5.73779	3.62129	5.05715	4.7362	6.85814	7.7772	7.13538	3.48871	5.88379	6.75121	8.51438	4.98013	4.83298	7.73613	7.59494	4.0739	1.7004	5.01973	5.05726	4.52499	4.72616	2.59987	3.77332	4.40444	4.53905	3.87913
TXNL1	19.9863	10.129	12.1659	13.3996	14.263	14.9076	23.4347	10.4303	18.831	8.14317	12.991	8.25524	12.8341	13.6051	10.0659	14.2493	7.93974	12.8658	13.7708	18.239	10.1031	16.2945	14.2027	11.1418	11.2751	12.7444	12.1649	14.0021	14.9928	14.5599	9.8561	12.8716	13.9898	16.1875	14.73	13.8811	15.361	16.2242	13.1252	9.54199	14.0936	14.026	12.6776	14.5026	10.175	12.3739	14.2959	15.7171	12.7727
U2SURP	6.56803	3.09721	5.2363	7.79278	4.26821	3.70043	7.08802	3.87667	4.51791	3.75521	3.61186	3.48989	3.87394	3.77164	3.47837	4.11572	3.36225	3.69927	2.78139	4.134	3.78188	4.28938	5.06081	3.98091	4.50804	4.391	5.39171	4.66644	4.09777	4.76214	5.7602	4.26719	4.37755	3.60186	3.70044	3.84817	3.49631	4.22854	3.99077	6.9073	3.80409	2.55077	3.62733	4.28083	3.54008	4.52456	5.15776	6.30315	4.46567
UBA1	31.2607	28.766	46.7649	43.2027	42.8544	58.2098	26.4337	47.8365	45.8589	46.1037	35.0578	51.5311	37.2354	32.0338	46.3919	34.9355	46.4222	49.0263	76.8788	53.4523	46.3894	50.0034	47.1188	43.7109	53.1264	59.5314	56.098	53.1233	53.0147	53.118	71.7804	60.4459	55.4391	67.7672	64.3341	66.943	69.8368	54.5907	51.0536	59.6562	66.5264	99.3257	60.0097	51.5666	46.4061	55.7241	50.5466	44.5834	56.7212
ULK4	0.363967	0.30361	0.466796	0.37717	0.269252	0.218415	0.463454	0.528291	0.496403	0.230567	0.330041	0.295667	0.437323	0.278801	0.519493	0.62218	0.605129	0.416288	0.34501	0.293249	0.441947	0.384742	0.418541	0.470091	0.604526	0.32666	0.494886	0.477745	0.362296	0.527001	0.241599	0.374497	0.483142	1.12532	0.969175	1.06798	1.29382	1.15241	0.737393	0.381183	0.886917	0.70274	1.1478	0.390547	0.257464	0.480797	0.424982	0.5264	0.434893
USH1C	0.734984	0.950868	0.342624	0.215077	0.664728	0.261694	0.321989	0.840102	0.101397	1.20565	0.309899	0.155775	0.361201	0.892616	0.379686	0.197129	0.289536	1.53192	0.080171	0.073215	0.498956	0.329006	0.336926	0.943378	0.114396	0.098485	0.27425	0.096255	0.042745	0.245991	0.287895	0.183621	0.214428	0.319195	0.675646	2.58176	0.360087	0.857527	1.36219	0.059831	0.705	0.18543	0.274659	1.00236	0.457066	0.177548	0.463851	0.572573	0.470606
USH1G	0	0.024267	0.033356	0.215826	0.078039	0.043839	0	0.11444	0	0.093392	0.019327	0.036072	0.043671	0.03618	0	0.055038	0.048437	0.015356	0.185577	0.05861	0.030883	0.013616	0.033583	0.082459	0.052564	0.012726	0.012523	0.026692	0.014797	0	0.22692	0.089649	0.012955	0	0.014757	0.033697	0.018087	0.011377	0	0.071884	0.030727	0.014351	0.064885	0.023047	0.0865	0.022956	0.03412	0	0.011802
USH2A	0.03229	0.029251	0.03453	0.043443	0.037663	0.056864	0.024131	0.032872	0.014115	0.016113	0.027758	0.027964	0.015069	0.012484	0.024773	0.014244	0.012535	0.017794	0.025586	0	0.039854	0.016412	0.044239	0.019055	0.014308	0.023024	0.040584	0.011513	0.005106	0.002192	0.037107	0.01484	0.026822	0.010786	0.030936	0.015503	0.01244	0.013953	0.038938	0.083177	0.002651	0.032857	0.014663	0.0241	0.07923	0.015789	0.025934	0.101737	0.032496
USP14	25.9129	11.4628	18.7301	11.6755	14.9539	25.7976	25.0203	13.44	19.4213	7.14346	8.1133	6.75136	7.8757	8.18336	7.60119	8.608	6.52881	12.6711	20.2557	15.5298	10.6213	13.4239	11.5422	8.69921	13.4788	16.2071	15.886	16.3675	14.7527	16.3188	8.47379	15.7629	15.3866	16.6016	12.5686	15.7028	16.5497	16.0171	16.286	7.72612	13.7479	15.4762	12.2665	19.6863	16.4318	20.6277	23.04	22.571	19.6195
USP21	4.49201	5.88741	5.46617	5.85189	5.64783	3.98599	4.71859	5.9611	5.77394	5.88654	5.65377	7.05178	6.01621	6.43389	6.42118	7.78693	7.49103	6.2558	4.26962	4.86396	6.09036	6.13143	4.85075	6.54852	7.01101	6.20458	6.47307	5.29738	5.47506	5.32197	7.49064	6.25075	6.57443	3.90146	5.1196	3.85287	4.66191	4.10063	7.04776	10.7523	5.02431	3.5413	5.47675	6.19401	5.26917	6.21635	5.18163	5.17547	5.55757
VDAC3	55.938	29.425	34.8616	48.1998	38.3586	57.3715	55.731	34.1016	70.8743	22.0254	35.7122	22.0024	29.5042	31.4306	29.295	39.722	17.8917	34.4267	51.0509	41.9244	27.6675	38.2363	38.5406	26.894	28.5055	40.0176	37.5139	41.53	37.8846	38.6284	36.263	37.3191	37.8496	41.7232	35.5975	34.874	40.9121	39.525	35.3811	18.273	36.3801	63.7912	32.7264	31.677	24.344	31.6789	32.0947	33.0996	26.8191
VHL	13.108	8.55458	15.2605	18.1583	10.283	7.40711	14.3311	11.4422	12.4697	7.76545	6.92505	7.58751	7.73629	7.11259	7.74683	8.47686	7.13377	6.62679	4.14045	3.23511	6.20892	5.04139	5.95747	7.27786	9.14469	8.11585	9.38421	6.7243	6.2611	6.57454	15.9226	8.76025	7.93234	2.43474	4.78442	4.81884	3.04521	5.23388	10.0008	15.9073	3.75407	2.41848	6.227	9.96381	7.97151	10.3155	9.48137	10.0881	9.66437
WDPCP	0.509204	0.352061	0.411187	0.491334	0.319912	0.358842	0.600075	0.303482	0.343556	0.425372	0.347652	0.362174	0.382082	0.305917	0.372119	0.39217	0.35867	0.301785	0.219312	0.220286	0.521054	0.319128	0.386925	0.280432	0.382902	0.330147	0.541821	0.265172	0.343136	0.300627	0.253793	0.268688	0.278857	0.509776	0.297829	0.360923	0.265423	0.346229	0.381125	0.344008	0.255608	0.19918	0.370861	0.431582	0.476019	0.49933	0.476307	0.687664	0.526886
WDR1	23.4522	10.2412	32.0104	14.8207	26.6578	21.5595	18.578	31.4429	26.7902	21.9757	17.736	21.1466	18.7823	15.4316	20.7272	14.8895	23.8269	28.085	25.9164	31.8114	16.5154	30.837	29.9856	18.6404	20.9278	31.7756	39.4009	26.0587	30.0967	31.5103	14.7904	32.2935	27.6407	24.7393	23.8049	24.7969	23.3136	21.1656	18.4129	7.50962	20.7755	20.0242	20.5693	23.3496	20.5444	23.4755	20.7411	22.0679	19.3783
WDR16	1.41696	0.6735	0.829704	0.239949	2.72379	1.49236	1.48647	5.46442	0.838779	0.136809	0.33797	0.150921	0.29845	0.233291	0.284769	0.144713	9.13273	0.516555	0.516595	0.672977	4.77275	0.476473	0.405295	3.74131	0.212246	0.62617	0.435623	0.193559	0.590377	0.169142	0.095135	0.602846	0.812906	0.557016	0.894962	0.702935	0.748054	0.903612	1.06671	0.031715	0.476085	1.46946	0.922441	3.11474	0.703453	0.945618	0.651953	1.04017	0.758756
WDR19	2.62053	1.40646	1.95857	1.96967	1.95507	1.63418	2.69885	2.4154	2.2161	2.58988	2.55869	2.81642	2.37191	2.3136	2.84313	2.96538	3.2136	0.914731	1.13248	1.66805	2.24933	1.20425	1.5168	2.4317	1.92901	1.32768	1.74897	1.36373	1.2786	1.36255	1.99611	1.61126	1.66645	1.33488	1.84036	1.55173	1.64906	1.71734	3.09004	3.65837	1.71686	1.11707	1.48737	2.34181	1.27189	1.64131	1.32136	1.99269	1.75057
WDR35	2.43622	1.32629	1.84103	2.01229	2.01442	1.53046	2.20929	2.14987	1.89256	2.79772	2.48781	3.09526	2.71589	2.14579	2.68805	2.5483	3.61806	1.46055	1.19231	1.54465	3.41676	1.95	1.65721	3.65699	2.09362	1.78482	1.53337	1.65298	1.63573	1.42474	1.63819	1.50973	1.82668	2.00646	1.68866	1.65766	1.32736	1.89298	1.95909	1.08533	1.71002	1.69925	1.60998	2.39189	1.74299	2.09363	2.12892	2.2537	2.14245
WDR52	0.994073	0.208302	0.453583	1.31971	1.21241	0.323279	1.34077	1.267	0.970435	0.817729	0.738528	0.934729	0.84645	0.836827	0.716365	1.03527	2.72002	0.45504	0.119043	0.357822	1.10724	0.457275	0.469577	1.39301	0.898085	0.504262	0.380183	0.534809	0.405869	0.38349	1.47887	0.514533	0.432175	0.244504	0.683727	0.44123	0.427477	0.443426	0.911933	1.92156	0.364023	0.329828	0.419907	1.12632	0.424577	0.445355	0.668202	0.388222	0.611771
WDR60	3.48892	2.49656	2.97014	2.28455	2.94618	2.13388	3.6383	3.30471	3.00049	3.43616	2.96422	3.83714	2.87449	3.04522	3.20076	3.15209	5.25655	1.59882	1.45189	1.18895	2.70534	1.53212	2.14861	2.09907	2.04647	2.06437	2.27872	1.52486	1.73362	1.51507	2.58968	1.95219	1.86539	1.33681	1.74918	1.99967	1.22752	1.79311	3.24985	2.86664	1.55194	1.7057	2.39153	2.32866	1.94113	1.99008	2.46903	2.55424	2.23085
WDR63	0.190299	0.043528	0.044772	0.064961	0.530592	0.078992	0.238648	0.84065	0.049247	0.083874	0	0.105637	0.077534	0	0.073228	0.003358	1.70072	0.082821	0.01102	0.013052	1.02047	0.036883	0.010108	1.21675	0.04137	0.045497	0.03377	0.012051	0.011917	0	0.027815	0.009982	0.01154	0.011289	0.040158	0.020148	0.016111	0	0.029832	0.009273	0.009373	0.013834	0.011781	0.802046	0.094693	0.051681	0.020539	0.22119	0.082227
WDR65	0.814342	1.34481	1.17784	0.538399	1.51689	0.793113	0.819842	2.33315	0.51505	0.268976	0.288624	0.314691	0.253066	0.275359	0.212616	0.307058	3.3135	0.637012	0.515204	1.09234	1.7364	0.563194	0.526827	2.00028	0.491945	0.80832	0.755053	0.809778	0.591768	0.873775	0.432677	0.829628	0.728899	1.34984	2.1234	1.78828	1.86315	1.39923	1.35895	0.539006	1.54841	1.23398	1.93301	1.57737	0.989545	0.872016	0.79329	0.670699	0.861127
WDR66	0.345262	0.345918	0.287161	0.188056	0.497503	0.245892	0.476964	0.661746	0.414923	0.151883	0.253008	0.20376	0.235218	0.278758	0.296581	0.403117	1.09133	0.145122	0.17259	0.253202	0.545417	0.096128	0.150787	0.543036	0.288334	0.242423	0.156351	0.340826	0.201742	0.206348	0.152755	0.292827	0.24196	0.295629	0.240601	0.222154	0.360797	0.301514	0.456749	0.152297	0.307894	0.175188	0.163094	0.410124	0.254137	0.292125	0.204614	0.111676	0.320573
WDR67	1.32685	1.54241	1.36849	1.30642	1.04565	1.34353	1.34314	1.25271	1.11232	1.31001	0.883081	1.04396	0.966397	0.867622	1.06215	0.863893	0.765816	0.715434	0.920825	0.801791	1.11639	0.904737	0.749662	0.716399	1.02652	1.25155	1.01099	1.213	0.925969	0.965077	1.28679	1.08129	0.842998	1.04624	1.60628	1.20096	1.11156	1.05322	1.21199	1.80537	1.19001	1.14975	1.10187	1.25554	1.09196	1.41313	1.1332	1.00247	1.26683
WDR78	0.694026	0.250223	0.158955	0.347896	0.575568	0.414575	0.780251	0.691134	0.3837	0.304946	0.388053	0.3044	0.356019	0.459073	0.301541	0.342085	1.47562	0.145366	0.313341	0.366067	1.17225	0.15102	0.194786	1.27027	0.269495	0.147072	0.212253	0.316804	0.266794	0.227067	0.162267	0.229412	0.395459	0.355239	0.282466	0.259869	0.295416	0.480993	0.354846	0.088239	0.290319	0.342497	0.197786	0.770933	0.189092	0.257665	0.274696	0.266572	0.278955
WDR96	0.728021	0.392928	0.317987	0.347351	0.925214	0.363396	0.846884	1.65	0.386626	0.248502	0.170132	0.265332	0.152751	0.257685	0.231764	0.198569	3.22146	0.11869	0.11196	0.085402	1.49469	0.084898	0.143559	1.11159	0.282184	0.243137	0.122514	0.128877	0.084764	0.061849	0.187854	0.070995	0.101773	0.140991	0.139464	0.238426	0.160179	0.207742	0.284913	0.106765	0.1502	0.099051	0.178024	0.974272	0.207503	0.213331	0.197656	0.317048	0.216274
XPNPEP3	5.70032	5.55049	3.50488	8.30416	5.17923	5.67936	6.38612	5.06077	5.65017	5.9335	10.4788	5.31509	8.71803	10.3461	6.72003	11.1685	4.96061	5.9893	5.91715	9.1	6.23759	7.67656	7.44405	7.67311	5.51945	5.52363	5.35511	6.62248	6.31966	5.53731	6.57088	5.38857	6.72847	6.34895	5.06656	4.97384	6.16624	5.95237	5.1362	3.37279	5.39058	6.90537	4.0366	4.82563	3.10295	4.51032	3.48779	3.66083	3.89077
ZMYND12	0.800533	0.699234	0.295341	0.867136	0.701886	0.70603	0.767507	1.49814	0.805428	1.02904	1.3711	0.993244	1.54571	1.33516	1.06172	1.45894	3.29223	0.745963	0.753809	0.589733	2.68747	0.922163	0.502192	3.15333	0.380084	0.290171	0.323331	0.459256	0.448036	0.34774	0.537585	0.504675	0.584855	0.376106	0.45818	0.642143	0.458678	0.988965	0.476406	0.140764	0.249892	0.783711	0.736215	1.51029	0.511402	0.54528	0.457506	0.661119	0.581548
ZNF423	1.7583	2.83214	3.22596	9.3607	5.64505	13.259	2.36735	8.49815	2.5603	16.3739	10.7524	18.2878	13.1429	10.0168	14.0005	9.79026	13.446	5.22419	16.0367	2.62537	10.1831	3.8699	5.5915	12.6151	9.682	5.1503	3.33983	3.20809	3.90953	3.47817	15.1309	4.96876	5.26665	1.73971	1.96959	3.14433	1.58068	3.18716	3.83799	6.29152	3.37683	16.1537	2.2789	4.25181	2.43589	2.46836	2.31337	1.32885	2.80747
[truncated: 238 more columns]
